# Supplementary material for: Parenting style, resilience, and mental health of community-dwelling elderly adults in China
Source: BMC Geriatr. 2016 Jul 8;16:135. doi: 10.1186/s12877-016-0308-0 (PMC4938943; doi:10.1186/s12877-016-0308-0)
Supplement: Additional file 1: Table S1. — Datasets. (XLSX 121 kb) [file 12877_2016_308_MOESM1_ESM.xlsx]

## Sheet: Sheet1
age	education	status	marrige	live	PaPPSC1F	PaPPSC1M	PaPPSC1	PaPPSC2F	PaPPSC2M	PaPPSC2I	PaPPSC3F	PaPPSC3M	PaPPSC3I	PaPPSC4F	PaPPSC4M	PaPPSC4I	PaPPSC5F	PaPPSC5M	PaPPSC5I	PaPPSC6F	PaPPSC6M	PaPPSC6I	PaPPSC7F	PaPPSC7M	PaPPSC7I	PaPPSC8F	PaPPSC8M	PaPPSC8I	PaPPSC9F	PaPPSC9M	PaPPSC9I	PaPPSC10F	PaPPSC10M	PaPPSC10I	PaPPSC11F	PaPPSC11M	PaPPSC11I	PaPPSC12F	PaPPSC12M	PaPPSC12I	PaPPSC13F	PaPPSC13M	PaPPSC13I	CDRISC1	CDRISC2	CDRISC3	CDRISC4	CDRISC5	CDRISC6
60	4	5	2	2	4	5	3	3	4	3	2	3	2	3	4	3	2	5	4	3	3	4	1	1	3	1	1	1	1	1	1	4	4	4	4	4	3	3	1	3	3	3	3	3	3	2	4	3	4
60	4	1	2	2	4	3	4	3	2	3	2	2	3	2	3	3	4	3	2	2	2	3	2	1	2	2	2	2	3	3	2	3	3	3	2	2	3	4	4	4	4	4	3	2	3	2	3	3	2
60	4	5	2	2	3	3	4	3	3	4	3	3	4	4	4	4	3	3	4	3	3	4	2	2	2	2	2	2	2	2	2	3	3	3	3	3	4	3	3	4	4	4	5	4	2	0	4	4	4
60	5	5	2	2	4	4	4	3	2	3	3	3	2	3	4	3	3	3	3	3	3	3	2	2	4	1	1	1	2	2	3	1	1	2	4	4	3	1	1	1	5	5	4	3	2	1	2	2	2
60	4	1	2	2	4	4	4	4	4	4	2	2	2	2	2	4	2	2	4	2	2	4	2	2	3	3	3	3	2	2	3	4	4	2	4	4	2	2	2	2	2	2	2	3	3	3	3	3	3
60	3	1	2	2	1	1	5	2	2	2	1	1	1	1	1	5	1	1	5	4	4	5	2	2	2	2	2	1	1	1	1	5	5	5	2	2	5	1	1	1	5	5	5	1	1	0	1	0	1
60	4	1	2	2	3	3	3	4	4	4	3	3	3	3	3	4	3	3	4	4	4	4	1	1	1	1	1	1	1	1	1	3	3	3	4	4	4	2	2	2	4	4	5	3	3	0	4	4	2
60	3	1	2	2	4	2	4	4	3	4	4	2	2	2	2	4	2	2	3	3	3	4	2	2	2	2	2	2	3	3	3	1	1	2	2	2	3	1	1	1	3	3	3	3	3	2	2	2	3
60	2	2	2	2	4	4	4	3	3	4	3	3	3	3	3	3	3	3	3	4	4	4	2	2	2	2	2	2	1	1	2	1	1	1	4	4	4	1	1	1	4	4	4	2	3	0	2	2	1
60	2	4	4	7	5	5	5	4	4	5	4	4	4	4	4	4	4	4	5	4	4	4	2	2	2	1	1	2	4	4	4	4	4	4	5	5	4	1	1	1	4	4	4	3	3	3	3	3	3
60	2	4	2	2	2	2	3	2	2	3	3	3	3	3	3	3	2	2	3	2	2	3	3	2	2	3	2	3	3	2	3	3	3	3	2	2	3	3	3	2	2	2	3	3	4	2	2	3	1
60	1	4	2	1	1	1	3	1	1	3	1	1	3	2	2	3	2	2	3	3	3	4	2	2	2	2	2	2	2	2	2	3	3	3	3	3	4	3	3	4	4	4	5	3	2	0	3	3	3
60	3	1	2	2	2	2	2	2	2	3	3	2	3	1	2	2	1	1	1	2	2	2	2	3	2	2	2	3	3	2	2	1	1	2	1	1	3	1	1	1	3	3	4	3	2	0	3	3	3
60	4	1	3	1	3	4	2	2	2	2	2	2	2	3	4	5	2	3	3	3	4	4	2	1	3	3	1	3	2	1	1	2	4	2	2	5	3	2	1	3	2	3	4	3	1	2	3	2	3
60	2	2	2	2	2	2	3	2	2	2	3	3	3	2	2	2	2	2	3	3	3	3	2	2	2	2	2	2	2	2	2	3	3	3	3	3	4	2	2	3	4	4	4	1	3	0	2	2	1
60	3	1	2	2	5	5	5	4	4	4	5	4	5	4	4	5	4	4	4	3	2	3	2	3	2	1	1	1	3	2	1	1	1	1	2	2	1	3	3	3	4	4	4	3	3	3	3	3	2
60	2	1	2	2	1	1	4	1	1	4	1	1	4	1	1	4	1	1	4	1	1	4	1	1	2	1	1	3	1	1	2	1	1	2	1	1	3	1	1	2	1	1	4	2	2	1	3	2	3
60	3	4	2	2	4	4	4	4	4	3	4	4	3	3	3	3	3	3	2	4	4	4	1	1	1	1	1	1	1	1	1	1	1	2	4	4	4	1	1	1	4	4	4	3	2	0	2	3	1
60	2	4	2	2	1	2	3	1	2	3	1	2	3	1	2	3	1	2	3	1	3	4	1	2	2	1	2	2	1	2	2	1	2	4	1	3	4	1	4	4	1	3	4	1	2	2	1	1	2
60	3	1	2	2	4	1	4	2	1	2	3	1	3	2	1	2	2	1	2	2	2	3	1	1	1	1	1	2	2	1	2	3	1	3	4	1	4	1	1	1	5	5	4	2	3	0	3	2	2
60	2	4	2	2	3	4	4	4	4	5	4	4	5	4	4	5	3	3	5	3	4	2	3	3	3	3	2	1	3	3	3	4	3	1	4	4	5	3	3	1	2	2	2	2	1	3	4	3	3
60	3	1	2	2	4	4	5	4	4	4	4	4	4	2	3	3	4	4	4	3	3	3	2	2	2	2	2	2	2	2	1	1	1	3	3	3	3	1	1	1	5	5	5	1	3	3	2	3	3
60	4	1	2	2	5	4	5	4	4	4	4	4	4	3	4	4	3	3	4	3	3	3	2	1	1	1	1	2	1	1	1	1	1	2	1	1	1	4	4	4	4	4	4	3	3	3	3	3	3
60	4	1	2	2	5	5	5	4	4	4	4	4	4	3	3	3	3	4	4	5	5	4	1	1	1	1	1	3	1	1	1	1	1	1	3	3	3	5	5	1	5	5	5	2	1	2	3	3	4
60	3	4	2	2	3	3	3	3	3	3	3	3	3	3	3	3	3	3	3	3	3	4	2	2	3	2	2	3	2	2	2	3	3	3	3	3	4	4	4	4	4	4	4	2	2	1	2	2	3
60	5	5	2	2	4	4	4	3	2	3	2	3	3	4	4	4	3	2	4	3	2	4	1	3	2	2	3	3	2	3	2	1	1	4	3	3	4	1	1	1	5	4	3	3	2	2	2	2	3
60	3	3	2	3	2	2	2	3	3	3	4	4	4	2	2	2	3	3	3	4	4	4	2	2	2	1	1	1	2	2	2	2	2	2	4	4	4	1	1	1	4	4	4	3	1	0	2	0	0
60	2	4	2	6	1	1	2	2	2	2	2	2	2	2	2	2	2	2	2	3	3	4	2	2	3	4	4	1	3	3	4	2	2	2	2	2	5	2	2	2	2	2	5	2	2	2	1	2	2
60	4	4	2	2	2	2	3	2	2	3	2	2	3	2	2	3	2	2	3	2	2	4	3	3	3	3	3	3	2	2	2	3	3	3	2	2	4	3	3	4	3	3	4	3	2	0	3	3	4
60	3	4	2	2	2	2	3	2	2	3	2	2	3	2	2	3	2	2	3	2	2	4	3	3	2	3	3	2	3	3	2	3	3	3	3	3	4	3	3	4	2	2	4	2	1	0	2	2	4
60	3	4	4	1	1	1	4	2	1	3	3	3	4	3	1	4	2	1	4	2	1	4	1	1	2	2	1	2	2	1	3	4	1	2	3	1	4	4	5	2	4	1	4	3	2	2	3	3	3
60	3	1	2	2	5	3	4	3	3	3	4	5	4	5	5	4	3	4	4	3	4	4	3	2	3	1	2	1	2	3	2	3	2	2	4	5	4	2	1	2	4	4	4	3	3	2	2	3	3
60	3	1	2	2	1	1	2	1	1	1	2	1	4	1	1	2	2	1	2	2	1	2	1	1	1	1	1	1	2	1	2	1	1	1	1	1	3	3	1	2	4	1	4	1	3	0	3	2	1
60	4	1	2	2	4	5	4	3	3	3	4	4	4	5	5	4	4	3	4	3	3	4	2	3	3	1	1	1	2	2	2	4	3	2	4	4	4	2	2	2	4	4	4	3	4	2	2	2	3
60	4	1	2	2	3	3	4	3	3	4	4	4	4	3	3	4	2	3	3	3	3	3	1	1	2	1	1	1	1	2	2	2	2	3	1	1	2	1	1	1	3	3	3	4	3	2	3	2	2
60	4	1	2	2	5	5	5	3	3	4	3	3	3	3	3	3	2	2	3	3	3	3	1	1	1	1	1	1	1	1	1	5	5	5	3	3	3	2	2	2	3	3	4	4	2	0	4	3	4
60	3	5	2	2	4	4	4	2	3	4	1	1	2	2	3	3	2	2	3	1	2	2	1	1	2	2	1	1	1	1	3	3	4	3	4	5	4	4	4	4	5	5	5	3	4	0	3	3	2
60	3	1	2	2	2	2	3	2	2	2	2	2	2	2	2	4	2	2	2	2	2	4	2	2	2	2	3	2	2	2	2	3	3	4	2	2	5	3	4	3	2	2	4	3	3	2	2	3	3
60	4	1	2	2	4	4	5	4	4	5	4	4	4	5	5	5	4	4	4	4	4	4	3	4	3	3	3	3	3	3	3	5	5	1	3	3	3	5	5	5	4	4	4	2	1	2	3	3	2
60	4	2	2	2	3	2	3	3	2	3	3	1	1	3	3	3	3	2	4	3	2	2	2	2	2	2	2	2	2	2	1	3	3	3	3	3	3	2	2	2	3	3	3	3	3	2	2	3	2
60	3	4	2	2	1	1	4	3	3	4	3	3	3	2	2	4	3	3	4	3	3	3	3	3	4	3	3	1	3	3	1	2	2	2	2	2	3	3	3	2	2	2	3	2	3	2	3	3	3
60	3	1	2	2	4	4	4	3	4	3	4	4	3	3	4	4	3	4	4	3	3	4	3	2	2	3	3	3	2	2	2	2	4	4	2	4	4	3	4	3	3	4	4	2	2	2	2	3	3
60	3	1	2	2	4	4	4	3	4	3	4	4	3	3	4	4	3	4	4	3	3	4	3	2	2	3	3	3	2	2	2	2	4	4	2	4	4	3	4	4	3	4	4	2	2	2	2	3	3
60	3	2	2	2	4	4	4	4	4	4	5	5	3	3	3	3	4	4	4	3	3	3	5	5	5	2	2	2	3	3	3	3	2	2	2	3	3	3	3	1	4	4	4	3	2	1	2	1	1
60	3	4	2	2	3	3	3	3	3	3	3	4	4	2	2	4	2	2	3	3	4	3	4	2	3	3	2	2	3	2	3	2	4	3	3	3	3	3	3	1	4	4	4	1	2	2	1	1	0
60	3	2	3	6	4	4	4	3	3	4	4	4	3	3	3	4	3	3	3	3	3	4	3	3	3	3	3	2	3	3	2	3	3	3	4	4	3	3	3	3	3	3	3	2	2	2	2	1	3
60	2	1	2	2	2	2	2	2	2	2	1	1	2	2	2	2	2	2	2	2	2	2	1	1	1	1	1	2	2	2	2	2	2	3	2	2	3	2	2	3	3	3	4	3	3	2	3	3	2
60	5	5	4	1	1	1	3	2	2	3	3	3	1	2	2	4	1	1	1	1	1	1	1	1	1	1	1	1	5	5	1	5	5	3	1	4	2	1	1	3	1	1	2	4	2	4	4	4	3
60	4	5	2	2	3	4	4	3	3	3	3	4	3	3	3	3	3	3	3	3	3	3	2	2	2	2	1	1	2	2	2	3	2	2	3	1	2	2	2	1	3	5	5	4	3	3	4	4	2
60	4	1	2	2	2	3	3	3	3	4	3	3	3	2	3	4	2	2	3	2	2	2	3	2	1	1	1	2	1	2	2	2	2	3	1	2	3	2	3	3	4	5	4	3	1	0	4	3	2
61	2	1	2	2	1	1	3	1	1	3	1	1	3	1	1	3	1	1	3	2	2	3	2	2	2	2	2	2	2	2	2	3	3	3	3	3	3	3	3	3	2	2	4	3	1	0	3	3	4
61	4	4	2	2	3	3	4	3	3	4	3	3	4	3	3	4	3	3	4	3	3	5	3	3	3	3	3	3	2	2	3	3	3	4	4	4	4	4	4	4	4	4	5	4	2	0	4	4	4
61	4	5	2	2	3	3	4	3	3	4	4	4	4	4	4	4	4	4	4	2	2	4	3	3	3	3	3	1	2	2	1	4	4	4	4	4	4	4	4	4	4	4	5	4	2	0	4	4	4
61	4	1	2	2	4	4	4	4	4	4	3	3	3	4	4	5	4	4	4	3	3	3	1	1	1	1	1	1	1	1	1	4	4	5	5	5	5	4	4	5	5	5	5	4	3	3	3	3	3
61	4	1	2	2	3	4	3	2	2	3	2	3	3	3	4	3	2	4	4	3	4	3	1	1	3	1	3	1	1	2	3	3	1	3	2	2	3	1	1	1	4	4	4	3	4	0	3	3	3
61	2	1	2	2	1	1	4	1	1	2	1	1	2	1	1	4	1	1	4	1	1	4	1	1	2	1	1	2	1	1	2	1	1	2	1	1	5	1	1	2	1	1	4	4	2	0	4	3	4
61	2	2	2	2	4	4	4	3	3	4	2	2	3	3	3	3	2	2	3	3	3	4	2	2	2	1	1	1	2	2	2	3	3	3	4	4	4	3	3	3	5	5	5	3	3	0	2	2	1
61	2	2	2	2	1	1	4	1	1	3	1	1	3	2	2	3	1	1	3	2	2	3	1	1	2	2	2	2	1	2	2	2	3	3	3	3	4	3	2	4	3	3	4	3	3	2	2	2	2
61	4	1	2	2	5	5	5	5	5	5	5	5	5	4	4	4	3	3	3	4	4	4	1	1	1	1	1	1	2	2	1	1	1	1	5	5	5	1	1	1	5	5	5	3	3	1	3	3	3
61	4	1	2	2	3	3	4	3	3	3	3	3	3	3	3	4	2	3	2	2	2	3	3	2	2	3	3	1	3	3	1	2	2	3	3	3	4	3	3	3	3	3	3	2	3	0	2	3	3
61	3	1	2	2	4	4	4	3	3	4	4	4	4	3	3	3	3	3	3	5	5	5	1	1	1	1	1	1	1	1	2	1	1	1	4	4	5	1	1	1	5	5	5	3	2	0	3	4	2
61	4	3	2	3	2	1	5	2	1	4	4	4	4	3	2	4	2	2	3	2	2	4	4	1	3	3	1	2	4	1	2	1	5	2	1	3	4	1	1	1	5	5	4	3	1	2	2	3	3
61	5	1	2	2	4	4	4	4	4	4	4	4	4	5	5	5	4	4	4	4	4	4	1	1	1	1	1	1	1	1	1	1	1	1	3	3	3	5	5	5	4	4	4	3	4	2	4	4	4
61	1	4	2	3	3	3	4	2	2	4	2	2	4	2	2	3	2	2	3	2	2	4	1	1	3	1	1	1	2	2	2	3	3	3	2	2	4	2	2	3	4	4	4	2	3	2	2	1	2
61	2	4	2	4	1	4	2	1	2	4	1	3	2	3	5	4	1	2	5	2	4	5	1	3	3	1	1	1	1	2	2	5	4	3	4	5	5	1	1	1	5	5	5	4	4	1	4	2	2
61	1	4	4	3	2	2	4	3	3	4	2	2	2	2	2	2	1	1	2	1	1	3	1	1	3	2	2	4	1	1	1	1	1	3	4	4	4	1	1	3	5	5	5	3	0	0	3	3	2
61	3	1	2	2	4	4	4	2	2	2	2	2	2	4	4	4	2	2	4	2	2	5	2	2	3	2	2	2	3	3	4	3	3	4	2	2	4	5	5	5	3	3	3	4	1	0	3	1	3
61	2	1	2	2	2	2	4	2	3	1	1	2	3	1	2	3	1	3	2	1	2	3	1	1	2	1	2	1	1	1	1	3	2	3	5	4	5	1	1	2	2	3	2	3	4	2	3	3	2
61	2	4	2	2	1	1	3	2	2	3	2	2	3	2	2	4	1	1	3	2	2	3	2	2	1	1	1	1	1	1	1	5	5	5	4	4	4	2	2	1	5	5	5	3	2	1	2	2	3
61	4	1	2	4	2	2	4	2	2	4	3	3	4	3	3	4	2	2	4	2	2	3	2	2	1	1	1	1	3	3	1	2	2	3	1	1	4	2	2	1	3	3	4	2	3	2	2	3	1
61	2	2	2	2	3	3	4	2	2	3	1	1	2	2	2	3	1	1	3	2	3	4	2	2	3	1	2	2	2	2	2	2	3	3	4	4	4	2	3	3	3	3	4	2	3	0	2	2	1
61	2	1	2	2	3	4	4	4	4	4	4	4	4	4	4	4	3	3	4	3	3	4	3	3	3	3	3	3	3	3	0	3	2	3	4	4	4	2	2	3	3	3	4	1	2	1	2	1	2
61	3	1	2	2	4	4	5	4	4	5	3	3	3	3	3	3	4	4	2	3	3	3	3	3	2	2	2	2	3	3	3	2	3	1	3	3	4	2	2	4	3	4	4	4	4	4	4	4	3
61	3	1	2	2	3	2	3	3	2	3	3	2	2	3	2	4	3	2	3	3	2	3	1	2	2	1	2	1	1	2	2	2	2	3	4	3	3	2	3	2	4	3	3	3	3	2	3	3	3
61	2	1	2	2	2	3	3	2	3	3	2	3	2	3	2	2	3	2	3	3	2	4	1	2	2	3	1	3	1	2	4	1	2	1	2	1	1	2	5	4	3	2	3	1	2	1	3	2	1
61	2	4	2	2	2	1	4	2	1	4	2	1	3	2	1	3	2	1	4	2	1	4	2	1	2	2	1	2	2	1	2	5	5	5	2	1	4	2	1	3	1	1	4	3	3	2	1	1	2
61	3	5	2	2	4	4	4	2	2	3	4	4	4	4	4	4	3	3	2	3	3	2	1	1	2	1	1	2	1	1	2	1	2	3	5	3	2	4	4	4	4	4	5	3	3	3	3	2	1
61	1	4	2	3	2	2	4	4	4	4	5	5	3	2	3	3	1	3	2	2	3	3	4	2	4	2	1	4	5	3	5	1	2	1	1	2	2	1	1	1	3	5	3	1	1	2	2	3	1
62	5	1	2	2	5	5	5	5	5	5	4	4	4	3	3	3	3	3	3	3	3	4	1	1	1	1	1	1	1	1	1	2	2	3	5	5	4	1	1	1	5	5	4	3	4	3	3	3	4
62	2	3	2	2	4	4	4	3	3	3	2	2	3	2	2	3	1	1	3	2	2	3	3	3	1	1	1	1	3	3	4	2	2	4	4	4	4	3	3	4	4	4	4	4	2	1	4	1	2
62	5	1	2	2	4	4	4	4	4	4	4	4	4	4	4	4	4	4	4	4	4	5	3	3	3	1	1	1	1	1	3	4	4	4	4	4	5	4	4	5	5	5	5	4	3	0	4	4	4
62	3	1	2	2	4	4	5	2	2	4	2	2	4	2	2	4	3	3	3	3	3	3	2	2	2	3	3	1	1	1	1	3	3	3	4	4	4	2	2	2	4	4	4	3	3	3	3	3	3
62	3	1	4	1	1	1	5	1	1	5	1	1	3	1	1	4	1	1	4	1	1	3	1	1	3	1	1	3	1	1	1	1	1	4	1	1	4	1	1	4	1	1	4	3	0	0	4	4	4
62	4	1	2	2	4	4	4	4	4	4	3	3	4	4	4	5	4	4	5	3	3	4	1	1	2	1	1	1	2	2	2	1	1	1	4	4	5	1	1	1	5	5	5	3	3	1	3	3	3
62	2	1	2	2	1	1	4	1	2	3	2	2	2	2	2	3	1	1	2	1	1	2	1	1	2	1	1	1	3	3	1	1	2	3	1	3	4	2	2	2	1	4	3	3	3	3	3	2	1
62	5	1	2	2	5	5	5	4	4	4	4	4	4	3	3	3	3	3	3	3	3	4	1	1	1	1	1	1	1	1	1	1	1	1	4	4	4	1	1	2	4	4	4	3	3	1	2	3	2
62	3	1	2	2	5	5	4	4	4	4	3	3	3	3	3	2	4	4	4	3	3	3	2	2	3	2	2	2	2	2	2	1	1	1	3	3	4	1	1	1	3	3	3	3	3	1	3	3	3
62	1	3	2	2	2	2	3	2	2	3	2	2	3	2	2	3	2	2	3	2	2	3	1	1	2	1	1	2	1	1	2	1	1	5	2	2	4	1	1	4	1	1	4	2	3	0	2	2	2
62	4	1	2	2	4	4	4	4	4	4	3	4	4	3	3	3	4	4	3	3	3	4	2	2	2	2	2	1	1	1	1	2	2	3	4	4	3	2	2	3	5	5	5	4	3	1	3	3	3
62	4	1	2	3	4	3	4	4	3	5	3	4	4	4	4	4	4	3	4	4	4	4	2	2	3	1	1	2	1	2	2	4	3	4	4	4	4	3	3	2	4	4	4	3	4	2	2	3	2
62	4	1	4	3	4	4	4	4	5	4	4	5	4	2	3	3	1	2	3	3	4	4	1	1	1	1	1	1	1	1	1	5	5	4	5	5	4	2	2	4	5	5	5	3	4	3	4	3	3
62	3	4	4	3	3	3	5	2	2	3	3	3	4	2	1	5	1	1	1	2	2	3	2	2	3	3	3	2	4	4	4	1	1	1	4	4	5	1	1	1	5	5	4	1	3	1	3	3	0
62	5	1	2	4	2	2	4	3	3	5	3	3	4	2	2	4	2	2	4	2	2	3	2	2	2	2	2	1	3	2	1	2	3	3	1	1	3	1	1	1	3	3	4	3	3	2	4	4	1
62	4	1	2	2	5	5	4	4	4	4	4	4	4	3	4	5	3	4	4	4	4	4	2	2	2	1	1	2	1	1	1	4	4	2	4	4	4	4	4	2	4	4	3	2	3	3	3	3	3
62	2	3	3	1	1	1	4	4	4	4	4	4	4	4	4	4	4	4	4	4	4	4	1	1	1	1	1	1	4	4	4	3	3	3	4	4	4	5	5	4	4	4	4	1	1	3	4	3	3
62	4	1	2	2	2	1	4	2	1	4	2	3	5	2	1	5	2	1	3	2	1	5	2	1	3	2	1	1	1	2	3	5	5	5	2	1	2	2	2	4	3	1	4	2	1	0	2	1	4
62	2	4	2	2	2	2	4	1	1	4	2	2	3	1	1	5	1	1	3	2	2	3	1	1	1	1	1	1	2	2	2	3	3	3	2	2	4	1	1	3	3	3	5	1	3	0	2	1	2
62	4	1	4	4	4	4	4	5	4	5	4	3	4	5	5	5	4	4	5	5	4	4	1	1	2	2	1	1	2	2	1	1	1	3	4	4	4	2	3	1	4	4	4	3	3	0	2	2	3
62	1	1	4	4	2	2	4	2	1	4	2	1	2	1	1	5	2	2	4	1	1	3	4	4	4	4	3	2	4	4	3	1	1	3	2	2	5	5	5	5	2	2	3	1	4	2	1	2	1
62	4	1	2	2	2	2	2	3	3	3	2	2	3	3	3	3	3	3	3	3	2	3	3	3	2	2	2	3	2	2	3	4	3	3	4	3	4	4	4	4	4	4	4	2	2	2	2	2	3
62	2	4	2	2	3	3	4	3	3	4	3	3	3	3	3	3	3	3	3	3	3	4	2	2	2	2	2	2	2	2	2	2	2	2	4	4	4	3	3	3	3	3	4	2	1	1	2	2	3
62	1	1	4	4	2	2	4	2	1	4	2	1	2	1	1	5	2	2	4	1	1	3	4	4	4	4	3	2	4	4	3	1	1	3	2	2	5	5	5	5	2	2	3	1	4	2	1	2	1
62	3	1	2	2	4	4	4	3	3	2	4	4	2	4	4	4	4	4	4	4	4	4	2	2	2	2	2	2	1	1	1	4	4	3	5	5	5	1	1	1	5	5	4	3	2	0	1	2	1
62	4	1	2	2	5	4	5	4	5	4	3	4	3	5	4	5	5	4	4	4	3	4	2	3	2	3	2	2	2	3	3	3	2	1	4	3	4	2	3	2	4	3	3	2	0	1	3	1	0
63	3	4	2	2	4	4	4	5	5	5	4	4	5	5	5	5	4	4	4	4	4	5	3	3	3	2	2	2	3	3	3	1	1	1	5	5	5	4	4	3	5	5	5	4	3	0	4	4	1
63	3	1	2	2	3	3	3	3	3	3	3	3	3	3	3	3	3	3	3	2	2	3	3	3	1	2	2	1	2	2	1	1	1	3	3	3	3	1	1	1	4	4	4	3	4	1	3	3	2
63	5	1	2	3	4	4	4	5	5	5	5	5	3	3	3	3	3	3	2	3	3	3	1	1	1	1	1	1	1	1	3	2	2	2	3	3	3	1	1	1	5	5	5	3	2	2	1	2	2
63	4	1	2	2	1	1	3	1	1	3	1	1	3	1	1	3	1	1	3	2	2	4	2	2	2	2	2	2	2	2	2	3	3	3	2	2	4	2	2	4	2	2	4	3	1	0	3	2	4
63	1	4	2	1	1	1	2	1	1	2	1	1	3	2	2	3	2	2	3	3	3	4	2	2	2	2	2	2	2	2	2	3	3	3	3	3	3	3	3	3	4	4	5	3	2	0	2	2	3
63	4	1	2	2	4	4	3	5	5	5	4	4	4	5	5	4	3	3	2	4	4	4	1	1	1	1	1	1	1	1	3	1	1	1	5	5	4	5	5	5	5	5	5	3	4	4	3	4	2
63	2	5	4	1	1	1	3	1	1	3	2	2	3	3	3	3	3	3	3	3	3	4	3	3	3	3	3	3	3	3	3	3	3	3	3	3	4	4	4	5	4	4	5	3	1	0	3	3	4
63	5	1	2	2	4	4	4	5	5	4	4	4	4	4	4	4	4	4	4	5	5	4	3	2	3	2	1	2	2	2	3	1	1	1	5	5	4	4	4	1	4	4	4	4	3	3	3	3	3
63	3	4	4	4	1	1	3	2	3	3	3	4	4	2	2	3	2	2	3	2	2	3	3	3	2	3	3	2	3	3	2	2	2	3	2	2	2	3	2	2	3	4	4	2	4	2	2	2	2
63	2	1	2	2	2	2	4	2	2	3	2	2	2	2	2	3	2	2	3	3	3	4	1	1	1	2	2	1	2	2	1	4	4	4	4	4	4	1	1	1	4	4	4	3	4	2	3	3	3
63	3	4	2	2	4	4	5	4	3	4	4	4	4	3	3	3	3	3	3	4	4	4	2	2	3	1	1	3	1	1	3	1	1	1	4	4	5	4	4	4	5	5	5	4	3	0	3	4	2
63	4	1	2	2	5	5	4	4	4	4	3	3	3	2	4	4	4	4	4	3	4	4	1	1	2	1	1	1	2	2	2	2	2	3	2	2	2	1	1	1	4	4	4	2	2	0	3	3	3
63	2	3	2	2	3	3	4	3	3	4	3	3	3	3	3	4	3	3	4	3	3	3	1	1	1	2	2	2	2	2	2	1	1	1	3	3	3	3	3	3	3	3	3	2	3	1	2	3	1
63	5	1	2	2	3	3	5	3	3	4	3	3	3	3	3	4	3	3	4	3	3	4	2	2	3	1	1	1	3	3	1	1	1	2	3	3	4	1	1	1	4	4	4	3	3	1	3	2	2
63	2	4	2	2	4	4	4	3	3	3	2	2	2	2	2	4	2	2	4	1	1	5	1	1	4	3	3	4	3	3	3	2	2	4	4	4	4	3	3	1	1	1	5	3	2	1	3	2	3
63	3	1	2	2	3	2	5	1	2	5	1	3	5	3	3	5	2	2	5	2	3	5	1	1	1	1	1	1	2	2	1	5	5	3	3	4	5	5	5	1	2	4	5	3	4	3	4	4	3
63	4	1	2	2	3	3	4	4	2	4	3	2	3	2	2	2	2	2	3	2	2	2	3	4	2	3	3	3	3	3	4	2	2	3	2	2	4	3	3	4	3	2	3	2	3	1	3	2	1
63	4	1	2	2	3	3	4	4	2	4	3	2	3	2	2	2	2	2	3	2	2	2	3	4	2	3	3	3	3	3	4	2	2	3	2	2	4	3	3	4	3	2	3	2	3	1	3	2	1
63	3	4	2	2	1	1	2	1	1	2	1	1	2	2	2	2	2	2	2	3	3	4	1	1	1	1	1	2	1	1	2	5	5	2	1	1	4	1	1	3	3	3	4	2	3	1	2	3	1
63	4	1	2	2	1	4	4	1	1	3	1	3	3	1	3	3	1	1	1	1	1	1	1	1	2	1	1	1	1	1	1	1	4	4	1	4	4	1	2	3	1	4	4	3	3	0	2	3	4
64	5	1	2	2	5	5	5	3	3	3	3	3	3	3	3	3	2	2	3	5	5	4	2	2	3	2	2	2	2	2	2	3	3	3	4	4	4	1	1	1	5	5	5	4	4	1	4	4	4
64	1	4	2	2	1	3	4	1	3	3	1	3	4	1	4	4	1	4	4	1	5	4	1	1	1	1	1	1	1	1	1	1	5	4	1	5	5	1	3	4	1	5	4	2	3	0	2	2	3
64	5	5	2	2	2	3	3	1	1	2	2	2	2	3	3	3	2	2	2	2	2	4	1	1	1	1	1	1	1	1	1	4	4	4	5	5	5	5	5	2	5	5	5	3	4	3	4	4	4
64	3	4	2	2	4	3	4	4	3	4	4	3	4	4	3	4	4	3	4	3	3	3	2	2	2	1	2	1	2	2	2	1	3	1	3	3	3	1	3	1	5	4	4	3	3	2	3	3	3
64	4	1	4	1	3	4	3	3	3	2	3	3	2	3	3	2	2	2	2	2	2	3	3	2	4	2	4	3	3	3	2	3	2	3	2	2	2	2	2	2	3	3	2	2	2	2	3	3	1
64	4	1	2	2	4	3	4	5	3	4	2	1	3	3	2	4	2	2	3	3	2	3	2	1	3	2	2	3	1	1	3	2	1	2	3	4	4	1	1	2	4	4	4	3	2	1	2	3	2
64	3	4	2	2	3	3	2	3	2	3	3	3	4	3	3	4	3	3	4	2	2	3	4	4	3	3	3	2	4	4	3	3	3	3	1	1	3	1	1	1	3	3	3	3	3	1	2	2	2
64	3	1	2	2	3	3	4	1	1	4	2	2	4	2	3	4	1	1	4	1	3	3	2	2	3	1	1	1	1	1	3	1	1	1	2	2	4	1	1	4	2	2	4	1	3	3	3	3	3
64	2	4	2	2	1	1	3	1	1	3	1	1	3	1	1	3	1	1	3	1	1	4	1	1	2	1	1	2	1	1	2	1	1	4	1	1	4	1	1	4	3	3	4	2	2	1	2	2	3
64	4	1	2	2	3	4	4	3	3	3	3	3	3	3	3	4	3	3	4	3	3	4	1	1	1	1	1	1	2	1	2	1	1	1	3	3	3	2	3	3	4	4	5	3	2	2	3	3	3
64	3	1	2	2	4	4	4	4	4	4	4	4	4	4	4	4	3	3	3	3	3	4	3	3	3	3	3	3	3	3	3	1	1	3	3	3	2	3	3	2	4	4	5	2	3	3	4	3	3
64	3	1	4	1	3	4	4	3	4	3	3	4	3	2	2	4	3	3	3	2	2	4	2	2	2	2	2	2	3	3	3	3	3	3	3	3	3	3	3	3	4	4	4	3	2	1	3	4	3
64	3	4	2	2	3	2	4	3	3	4	3	2	3	2	2	2	1	1	3	3	3	4	1	1	1	1	1	1	1	1	1	4	4	4	5	5	5	1	1	1	5	5	5	4	4	4	4	3	4
64	3	1	2	2	2	3	3	2	3	3	2	3	3	2	3	3	2	3	3	2	3	3	1	3	2	1	2	2	1	2	2	1	2	2	3	2	3	2	2	2	4	3	3	3	3	4	3	3	3
64	4	1	2	2	4	4	4	2	2	3	2	2	3	2	2	2	2	2	2	2	2	2	2	2	2	2	2	2	2	2	2	5	5	5	2	2	2	1	1	2	2	2	2	2	4	0	2	1	3
64	3	1	2	2	3	3	4	4	2	4	4	4	4	3	3	4	2	2	4	4	4	4	2	1	1	2	1	1	2	2	1	3	4	4	2	4	4	2	2	1	3	5	4	3	3	3	3	3	3
64	1	4	2	3	1	1	2	1	1	3	4	4	4	3	3	4	4	4	5	2	4	3	2	2	3	3	2	2	3	3	2	4	4	5	2	3	4	3	3	4	5	5	5	3	3	4	3	3	2
64	1	4	2	3	1	1	4	1	1	2	3	3	4	3	2	4	1	2	5	1	2	5	4	2	1	3	1	1	3	4	1	1	1	3	1	1	4	1	1	1	5	5	5	2	3	2	1	2	2
64	4	1	2	2	3	3	4	3	4	4	3	4	4	3	3	4	3	4	4	3	5	4	2	2	2	2	2	2	2	2	2	5	5	5	5	5	5	2	2	1	4	4	4	4	3	2	3	2	3
64	1	4	4	3	1	1	4	1	1	4	1	1	4	2	2	4	1	1	4	2	2	4	1	1	1	1	1	1	1	1	1	3	3	3	4	4	4	3	3	3	5	5	4	3	3	2	3	2	3
64	1	4	2	2	1	1	4	2	2	2	1	1	1	1	1	2	2	2	2	1	1	4	1	1	3	1	1	2	1	1	2	1	1	2	4	4	4	1	1	2	1	1	3	1	1	0	2	2	1
64	1	1	2	2	4	4	4	3	4	4	5	5	5	3	4	5	5	5	5	4	4	5	1	1	2	1	1	1	1	1	1	5	5	4	1	1	1	1	1	4	4	4	5	3	3	1	4	2	1
64	4	1	2	2	4	4	5	5	5	5	5	5	5	5	5	5	4	4	5	5	5	5	2	2	2	1	1	2	2	2	2	1	1	1	1	1	3	5	5	5	4	4	4	2	1	1	3	1	2
64	4	4	2	2	3	3	4	3	3	4	4	3	4	3	3	4	3	2	3	3	3	4	3	2	2	2	1	2	2	2	1	3	4	3	2	3	3	3	3	4	3	3	3	3	2	3	3	3	2
64	4	1	2	2	2	2	4	2	2	4	2	2	4	2	2	4	2	2	4	2	2	4	3	2	3	2	2	1	2	2	1	3	3	2	2	2	4	3	3	1	2	2	4	3	3	3	3	2	2
65	5	1	2	2	1	5	5	1	3	4	1	4	4	1	5	5	1	2	4	1	3	4	1	2	2	1	1	2	1	2	2	1	3	2	1	5	5	1	5	5	1	5	5	4	3	4	4	4	4
65	2	4	4	1	4	4	5	5	5	5	5	5	4	5	5	4	4	4	4	4	4	4	1	1	1	1	1	1	1	1	1	5	5	5	5	5	5	5	5	5	5	5	5	4	3	4	4	4	4
65	2	3	2	3	1	1	4	1	1	4	1	1	4	1	1	4	1	1	4	1	1	4	1	1	3	1	1	3	1	1	3	1	1	4	1	1	5	1	1	4	1	1	5	3	3	2	4	4	3
65	1	1	2	1	2	1	2	3	1	2	3	4	3	4	3	3	3	4	3	3	3	3	2	2	3	1	3	3	3	3	4	2	2	1	2	3	3	2	2	2	4	3	4	3	3	2	2	2	3
65	2	4	2	3	1	1	4	1	1	4	1	1	4	1	1	4	1	1	4	1	1	4	1	1	1	1	1	2	1	1	2	1	1	4	1	1	4	1	1	4	1	1	4	2	3	2	2	1	3
65	5	1	2	2	4	3	4	3	3	4	3	3	4	4	4	4	3	3	4	3	3	4	2	2	3	3	3	2	2	2	1	3	3	3	3	3	3	2	2	2	4	4	4	3	2	0	2	2	3
65	2	1	2	2	1	1	2	1	1	2	4	4	2	2	2	2	2	2	2	1	1	2	2	2	3	2	2	3	3	3	3	2	2	3	4	4	4	4	4	4	4	4	4	1	2	0	2	2	3
65	2	1	4	5	1	1	5	1	1	4	1	1	3	1	1	4	1	1	4	1	1	3	1	1	2	1	1	2	1	1	2	1	1	3	2	2	3	1	1	1	1	1	4	2	2	2	4	1	3
65	2	1	2	2	4	4	3	3	2	2	3	2	3	4	4	4	3	4	5	3	4	4	1	1	1	1	1	1	2	2	1	3	3	2	4	4	4	1	1	1	5	5	5	3	4	2	3	3	2
65	2	1	2	2	2	2	2	1	1	2	1	1	1	2	2	2	1	1	2	1	1	2	2	2	4	2	2	4	3	3	4	2	2	1	1	1	2	2	2	2	1	1	3	2	1	0	2	2	2
65	2	1	2	2	3	3	5	3	3	4	4	3	3	2	2	4	2	5	5	3	3	4	4	3	3	3	3	2	3	3	2	2	2	3	3	3	4	4	4	3	2	2	3	1	3	1	3	3	2
65	3	1	2	3	3	3	4	3	4	4	3	3	4	3	3	4	2	2	4	3	3	4	2	2	1	1	1	1	1	1	1	3	3	2	5	5	5	3	3	3	5	5	5	1	3	1	3	3	2
65	4	1	2	3	3	3	4	1	1	2	3	4	3	3	3	3	1	1	3	3	3	4	1	2	1	1	2	1	1	3	2	4	2	3	3	2	3	2	2	2	3	3	3	2	2	4	2	3	4
65	1	4	4	3	3	3	4	4	4	4	1	1	2	3	3	4	3	3	4	3	3	4	1	1	1	3	3	1	2	2	1	5	5	4	5	5	4	1	1	1	4	4	4	2	1	1	2	3	0
65	5	4	2	2	5	4	4	4	5	4	3	2	4	3	4	4	2	2	3	3	4	4	1	2	3	1	2	2	1	1	2	4	3	3	3	4	3	3	4	2	3	4	3	0	4	4	4	2	4
65	5	1	2	2	3	2	3	4	1	3	3	3	3	2	2	4	3	2	4	4	4	4	1	2	2	1	2	2	1	1	1	4	3	3	4	4	4	2	2	2	4	4	4	2	3	2	2	3	3
65	4	1	2	2	5	5	5	5	5	5	4	4	4	4	4	4	5	5	5	3	3	4	2	2	2	1	1	2	2	2	2	2	2	3	3	3	3	2	2	3	5	5	4	1	2	2	2	3	2
65	3	1	2	3	3	4	4	4	4	4	3	5	4	4	5	4	3	4	4	3	3	3	2	3	3	2	3	2	2	3	3	2	2	2	4	4	4	1	1	1	2	3	1	3	3	3	2	2	1
65	3	1	2	2	4	4	4	4	4	4	3	2	3	3	4	3	2	4	4	3	2	3	3	2	3	3	3	3	3	3	4	4	4	4	3	3	3	3	3	3	3	3	3	0	2	2	3	4	3
65	5	5	2	2	5	5	5	4	4	3	5	5	3	4	4	4	3	3	4	3	3	3	1	1	1	2	2	2	2	2	1	4	4	3	3	3	3	2	2	3	4	4	4	2	1	1	4	4	2
65	5	1	2	2	4	4	4	2	2	3	1	1	2	3	3	3	2	2	3	3	3	3	2	2	3	2	2	3	2	2	2	3	3	3	3	3	3	2	2	3	4	4	4	2	2	1	3	2	2
65	3	1	2	2	3	3	3	3	2	3	3	4	2	2	2	4	1	1	2	2	2	3	1	3	3	1	1	2	1	1	1	1	2	3	5	3	3	4	4	4	4	4	5	4	4	4	4	4	2
65	3	4	2	2	2	2	4	4	4	4	3	3	4	3	3	3	4	4	4	4	4	3	3	3	3	3	4	4	1	1	2	3	4	3	1	1	4	4	4	4	2	3	4	2	2	3	3	3	2
65	4	1	2	2	1	1	1	1	1	1	3	3	3	4	4	4	1	1	1	5	5	3	1	1	1	1	1	1	1	1	5	3	4	4	5	5	1	2	2	1	5	5	4	2	2	3	2	2	2
65	2	1	2	3	3	3	4	2	2	4	2	2	2	2	2	2	3	3	4	2	2	3	2	2	3	2	2	3	2	2	3	1	1	5	2	2	4	5	5	5	3	3	5	1	3	2	1	2	3
65	4	1	2	2	2	2	2	2	2	3	2	2	3	3	3	4	3	3	3	3	3	3	3	3	2	2	2	3	2	2	2	4	4	4	3	3	4	4	4	4	3	3	3	2	3	2	2	2	3
66	4	1	4	1	3	3	4	3	3	3	3	3	3	3	3	4	3	3	3	3	3	3	2	2	2	2	2	2	2	2	2	3	3	3	3	3	4	2	3	3	3	4	4	3	0	2	1	3	0
66	3	1	2	2	2	2	4	2	2	4	3	2	2	2	2	4	2	2	3	2	2	3	1	1	2	2	1	2	2	1	2	1	1	1	2	3	4	2	1	1	3	3	3	2	4	3	3	3	2
66	2	4	2	2	2	2	4	2	2	4	3	3	4	3	3	3	2	2	3	3	3	4	2	2	2	2	2	2	1	1	1	3	3	4	3	3	4	3	3	2	4	4	4	3	3	1	2	2	2
66	4	1	2	2	4	4	5	4	4	4	4	4	4	4	4	4	4	4	4	4	4	4	1	1	1	1	1	3	1	1	1	1	1	3	5	5	5	5	5	2	5	5	5	3	4	0	4	4	3
66	3	1	2	2	4	4	4	4	4	4	4	4	4	3	3	4	3	3	4	4	4	4	1	1	2	1	1	1	2	2	2	4	4	4	4	4	4	5	5	5	3	3	3	2	3	0	3	3	2
66	3	2	2	2	3	4	4	2	2	3	2	2	3	5	5	5	2	3	4	3	3	4	2	1	2	2	1	2	2	1	2	5	4	4	4	4	4	5	5	5	4	4	4	3	3	0	2	2	3
66	4	1	2	2	2	2	4	2	2	4	2	2	3	2	2	3	2	2	3	3	3	4	2	2	3	3	3	3	3	3	3	3	3	3	3	3	4	3	3	4	3	3	4	2	2	1	2	2	3
66	2	4	2	2	2	2	3	1	1	1	3	3	3	2	2	2	2	2	2	3	3	3	3	3	3	3	3	3	3	3	3	1	1	3	3	3	3	4	4	2	5	5	3	3	1	1	3	1	1
66	3	1	2	2	3	2	5	3	1	4	3	2	3	3	2	5	3	1	4	3	2	4	2	1	1	2	2	1	2	2	1	3	3	1	3	1	5	2	2	1	3	1	5	3	3	3	3	3	3
66	4	1	2	3	4	4	4	4	4	3	4	4	4	5	4	5	3	2	2	2	2	4	1	2	2	3	3	3	3	3	3	3	3	3	3	3	3	2	2	4	5	5	4	1	3	2	3	1	1
66	5	1	4	3	4	4	5	5	5	5	5	5	5	5	5	5	5	5	5	5	5	5	1	3	3	3	3	2	1	1	3	3	3	3	4	4	4	3	3	3	5	5	5	3	3	3	3	3	3
66	2	4	2	3	1	1	1	1	1	1	1	1	2	1	1	2	1	2	2	2	2	3	4	4	4	4	3	3	4	5	4	1	2	2	1	1	2	3	3	2	3	2	3	2	3	2	2	1	2
66	4	1	2	2	5	5	5	5	5	5	5	5	5	5	5	5	5	5	5	2	2	3	2	2	2	3	3	2	3	3	2	1	1	1	2	2	4	2	2	2	2	2	4	3	2	2	0	4	1
66	3	4	2	2	3	3	4	4	4	3	3	3	3	2	2	4	1	1	3	3	3	4	2	3	3	1	3	1	1	1	1	1	1	3	1	1	1	3	3	4	3	3	4	0	1	0	0	1	0
66	2	1	2	2	2	2	3	2	2	3	2	2	2	2	2	3	2	2	2	2	2	2	2	2	3	2	2	3	2	2	2	2	2	3	2	2	3	2	2	4	2	2	3	2	3	2	2	2	2
66	2	1	2	2	4	4	4	5	5	5	4	4	3	3	4	4	5	5	5	4	4	4	3	2	2	3	1	3	3	3	3	4	3	4	4	4	4	4	4	4	4	4	4	3	2	2	3	2	2
66	4	1	2	2	3	4	5	4	5	5	4	4	4	3	4	5	4	4	5	4	4	4	2	1	2	1	1	1	1	1	1	4	4	4	4	5	5	4	5	5	5	5	5	3	3	2	4	3	3
66	2	2	4	1	2	2	4	1	2	4	1	2	3	1	2	4	1	2	4	1	2	4	1	2	3	1	2	2	1	2	4	1	4	3	1	2	4	1	2	3	1	2	2	3	4	0	3	4	2
66	2	1	4	1	2	3	2	2	3	2	3	3	3	2	2	2	3	3	2	3	2	3	3	3	2	3	2	2	2	2	2	3	3	4	2	2	4	3	2	2	4	4	4	1	2	4	2	1	0
66	3	1	4	4	2	3	2	3	4	1	1	2	3	2	3	2	3	2	3	3	2	3	3	2	3	2	2	3	4	4	3	1	3	3	2	2	3	2	2	3	2	3	3	0	1	2	1	2	3
66	2	1	2	2	1	1	2	1	1	3	1	1	4	1	1	4	1	1	4	2	2	3	2	2	1	1	1	1	1	1	1	1	1	1	2	2	5	5	5	4	3	3	4	2	3	1	2	2	3
67	3	1	2	4	3	4	4	3	3	3	3	3	4	3	3	4	3	3	4	3	3	4	2	2	3	2	2	1	2	2	3	3	3	2	3	3	3	2	3	1	3	4	5	3	3	3	3	3	3
67	3	3	2	2	3	3	2	1	1	1	2	2	2	1	1	1	1	1	1	2	2	2	3	3	3	3	3	3	3	3	3	3	3	3	4	4	4	2	2	2	4	4	4	4	1	2	4	4	4
67	4	1	2	4	4	4	4	4	4	4	3	3	4	3	3	5	3	3	4	3	3	4	1	1	1	1	1	1	3	3	2	4	4	4	4	4	4	5	5	5	3	3	3	2	3	0	3	3	2
67	2	1	4	3	4	1	4	3	1	4	4	1	4	3	1	5	2	1	2	2	1	2	2	1	4	1	1	1	1	1	2	3	1	4	5	1	4	1	1	4	5	1	4	1	1	0	4	4	3
67	2	4	2	2	2	2	4	4	4	5	4	4	4	4	4	4	3	3	4	4	4	4	1	1	2	1	1	2	1	1	2	5	5	5	4	4	4	5	5	5	4	4	5	3	3	2	2	1	2
67	4	1	2	2	4	4	4	4	4	4	4	4	4	5	5	4	4	4	2	3	3	3	2	2	2	2	2	2	3	3	3	1	1	1	3	3	3	1	1	3	3	3	3	2	0	0	4	3	3
67	3	1	2	2	4	4	4	3	3	3	2	2	3	2	2	3	3	3	3	3	3	4	1	1	1	2	2	2	2	2	2	5	5	5	4	4	4	2	2	2	4	4	4	3	3	2	3	3	3
67	3	1	2	2	4	4	4	3	3	4	4	4	4	3	3	4	3	3	3	4	4	5	2	2	2	1	1	1	1	1	2	2	2	2	4	4	4	1	1	1	4	4	4	3	2	0	3	3	3
67	2	4	1	3	3	3	4	3	3	3	3	3	3	3	3	4	3	3	3	3	3	3	2	2	2	2	2	2	2	2	2	3	3	3	3	3	4	2	3	3	3	4	4	3	3	2	3	3	2
67	4	1	2	2	3	4	4	3	4	4	4	4	3	2	3	4	3	4	3	3	3	4	2	3	4	2	2	2	2	3	3	2	3	2	3	4	3	2	3	5	3	3	3	3	2	1	3	3	2
67	2	4	2	2	3	3	4	2	2	3	3	3	3	2	2	3	2	2	3	3	3	3	3	3	2	3	2	3	3	3	3	3	2	2	3	3	3	3	3	3	3	3	3	3	3	2	3	3	2
67	3	4	2	2	2	2	4	3	3	4	4	4	3	3	3	4	2	2	3	4	4	4	3	3	3	3	3	3	2	2	2	2	2	3	3	3	4	2	2	2	5	5	5	2	1	0	3	4	2
67	3	1	2	2	3	4	3	4	4	3	3	4	3	3	3	5	3	3	3	4	4	3	2	2	2	2	2	2	2	2	2	4	4	4	4	4	4	4	4	4	4	4	3	3	2	3	2	2	2
67	2	4	2	2	2	2	4	2	2	4	2	2	4	1	1	1	1	1	2	1	1	2	3	2	3	2	2	2	2	2	2	3	3	3	2	2	4	1	1	2	1	1	2	2	3	4	2	1	1
68	3	1	2	2	4	4	5	5	5	5	5	5	5	4	4	4	5	5	5	4	4	4	2	2	3	2	2	1	3	3	2	3	3	2	4	4	4	2	2	2	4	4	4	1	2	4	3	4	4
68	3	1	2	2	3	1	4	1	1	2	4	1	4	3	3	4	3	3	4	2	2	3	4	4	4	2	2	2	3	3	3	3	3	3	1	1	4	1	1	3	2	2	3	3	1	1	3	2	1
68	3	4	2	2	1	1	4	1	1	5	1	1	4	1	1	4	1	1	4	1	1	4	1	1	4	1	1	3	1	1	4	1	1	3	1	1	4	1	1	4	1	1	4	2	1	3	1	1	3
68	4	1	2	2	2	1	2	3	1	2	3	4	3	4	3	3	3	4	3	3	3	3	2	2	3	1	3	3	3	3	4	2	2	1	2	3	3	2	2	2	4	3	4	3	3	2	2	2	3
68	3	1	2	2	4	4	4	4	4	4	4	4	4	4	4	4	4	4	4	4	4	4	1	1	1	1	1	1	1	1	1	3	3	3	1	1	3	3	3	3	4	4	4	3	3	0	3	3	4
68	4	1	2	2	4	4	5	4	4	4	3	3	4	5	5	5	4	4	4	3	3	3	1	1	2	1	1	2	2	2	2	1	1	1	2	3	2	1	1	1	5	5	5	3	4	2	3	4	2
68	4	1	2	2	3	3	4	2	2	4	4	4	4	4	3	4	3	3	3	4	4	4	3	2	3	2	1	2	3	2	3	1	1	1	4	4	4	1	1	1	5	5	5	3	3	3	4	4	4
68	2	1	2	2	1	1	3	1	1	2	2	2	4	2	2	2	2	2	2	2	2	3	3	3	3	3	3	3	3	3	3	3	3	3	3	3	4	3	3	4	3	3	4	2	2	0	2	2	3
68	3	1	2	2	5	5	4	4	4	4	2	3	2	2	2	4	2	2	2	3	3	3	2	2	2	2	2	2	1	1	2	1	1	1	2	2	2	2	2	2	5	5	5	2	2	0	4	2	3
68	1	1	2	2	2	2	3	2	3	3	2	3	3	2	2	3	1	2	2	3	3	3	2	3	3	2	2	2	2	3	3	5	5	4	2	3	3	1	1	2	2	2	4	2	3	1	2	2	3
68	3	4	2	2	4	4	4	4	4	4	4	4	4	4	4	4	4	4	4	4	4	4	1	1	1	1	1	1	1	1	1	1	1	1	4	4	4	1	1	1	4	4	4	3	3	2	4	4	4
68	4	1	2	2	4	4	4	4	4	4	4	4	4	2	2	4	2	2	3	3	3	3	1	1	3	1	1	2	2	2	4	3	3	3	4	4	4	2	2	5	2	2	4	4	4	4	4	3	3
68	4	1	2	2	4	4	4	4	4	4	4	4	4	3	4	4	2	3	3	3	4	4	3	2	2	2	2	2	2	2	2	1	1	1	3	4	3	1	2	1	3	4	4	3	2	2	2	2	3
68	3	1	2	2	4	4	4	4	4	4	3	4	4	4	4	4	4	4	4	4	4	4	1	1	1	1	1	1	1	1	1	4	4	4	4	4	4	1	1	1	4	4	4	2	3	3	3	3	3
68	5	1	2	2	4	4	4	3	3	4	5	5	4	4	4	4	4	4	3	4	4	5	2	2	2	2	1	2	2	2	2	3	4	3	4	5	4	3	3	2	4	4	4	2	3	1	2	4	2
68	2	1	2	4	2	2	2	2	2	2	4	3	3	2	2	4	2	2	2	2	2	2	1	1	1	2	1	1	2	2	1	2	3	3	3	3	4	2	3	2	4	4	4	3	3	2	3	2	3
68	2	1	2	2	1	1	3	1	1	3	1	1	2	1	1	3	1	1	3	1	1	2	1	1	2	1	1	2	1	1	1	1	1	4	1	1	4	1	1	3	3	3	4	2	2	0	2	2	3
68	2	2	2	3	1	1	2	2	1	1	1	1	2	1	1	3	1	1	1	1	1	2	1	1	1	2	2	1	1	1	1	2	2	3	4	4	5	1	1	1	4	4	4	3	2	1	3	2	0
68	1	4	2	3	2	2	4	2	2	4	3	3	4	3	3	3	3	3	4	4	4	4	2	2	3	1	1	1	3	3	3	3	3	3	5	5	5	3	3	3	5	5	4	2	3	2	2	2	3
68	4	1	2	2	3	4	4	3	3	3	3	3	3	3	4	4	3	3	3	3	3	4	2	3	3	2	3	3	2	2	3	3	2	3	3	4	4	2	2	3	3	4	4	2	2	2	2	2	1
68	2	1	2	2	4	4	4	5	5	5	3	3	3	3	4	4	5	5	5	3	3	3	3	2	2	2	1	2	2	2	2	3	2	3	2	3	3	3	2	3	4	4	4	3	2	2	3	2	1
68	4	1	2	2	3	1	4	2	1	4	3	1	4	1	1	3	1	1	3	4	4	4	3	3	3	2	1	3	2	1	3	1	1	1	4	4	4	1	1	1	4	4	4	2	2	0	2	2	0
69	4	1	2	2	4	1	4	4	4	4	5	4	3	5	5	3	3	4	4	5	3	3	1	1	1	1	3	2	1	2	1	1	1	1	2	2	1	3	4	5	5	5	4	2	1	0	4	3	3
69	3	1	2	4	4	4	4	4	2	4	3	2	3	3	3	3	2	2	3	2	2	3	2	2	2	2	1	1	3	2	1	3	4	3	1	1	1	5	3	4	4	4	3	3	3	3	3	2	2
69	3	1	2	3	2	1	2	3	1	2	3	4	3	4	3	3	3	4	3	3	3	3	2	2	3	1	3	3	3	3	4	2	2	1	2	3	3	2	2	2	4	3	4	3	3	2	2	2	3
69	4	1	2	2	4	4	4	2	2	4	4	4	4	5	5	5	1	1	3	4	4	3	2	2	3	1	1	2	2	2	3	2	2	3	5	5	5	1	1	1	2	2	5	3	1	1	2	2	2
69	3	1	2	2	4	4	4	4	4	5	2	2	4	3	3	4	3	3	4	3	3	5	3	3	3	3	3	3	2	2	2	3	3	4	4	4	5	4	4	4	4	4	5	3	1	0	3	3	4
69	2	1	2	2	4	4	5	5	5	4	4	4	4	4	4	4	3	3	4	4	4	3	2	3	3	2	2	2	1	1	2	1	1	1	5	5	4	1	1	1	3	3	3	3	2	2	4	4	2
69	2	4	2	2	1	1	3	1	1	3	2	2	3	1	1	4	1	1	4	2	2	4	2	2	2	2	2	2	2	2	1	3	3	4	2	2	4	3	3	4	2	2	4	2	1	1	2	2	3
69	1	4	2	2	4	3	4	3	2	3	3	2	2	2	2	3	2	2	2	3	3	4	3	2	3	2	2	3	3	2	2	3	3	4	3	3	4	4	4	4	3	4	4	3	4	2	2	3	1
69	4	4	4	3	3	3	4	3	3	4	4	4	5	4	4	4	4	4	4	4	4	5	3	3	2	3	3	2	3	3	2	3	3	4	4	4	5	4	4	4	4	4	5	3	2	1	3	3	4
69	1	4	2	2	4	3	4	4	3	3	4	2	3	4	3	4	4	4	4	4	4	4	4	2	3	4	2	3	1	1	1	3	3	3	4	4	4	4	3	4	3	3	4	2	1	1	1	2	3
69	3	1	4	1	4	5	4	5	3	3	3	4	4	3	3	3	4	4	4	2	2	2	4	3	3	3	1	2	2	4	2	4	2	2	4	2	2	2	3	3	3	4	3	1	3	4	2	1	4
69	2	1	2	4	2	2	4	2	2	3	1	1	3	1	1	4	2	2	2	3	3	4	2	2	2	1	1	1	1	1	1	4	4	4	2	2	3	5	5	5	2	2	4	1	2	0	2	2	3
69	3	4	2	2	1	4	2	1	4	2	1	3	2	1	4	3	1	4	2	1	4	4	1	2	2	1	3	2	1	2	2	1	4	3	1	3	5	1	3	2	1	3	4	2	1	1	1	1	2
69	3	1	2	2	4	4	5	4	4	3	2	4	3	1	1	4	1	1	3	1	3	2	1	1	1	2	2	2	1	1	2	1	1	2	1	4	4	1	1	3	2	3	3	0	3	2	4	2	2
69	2	4	2	2	4	4	2	4	4	2	3	3	2	3	4	3	2	4	2	3	4	4	3	2	2	3	3	2	2	2	2	3	4	3	4	3	5	2	3	2	3	3	4	2	1	1	1	1	2
69	5	1	2	2	3	3	4	3	3	4	3	3	4	3	3	4	2	3	4	3	3	4	2	2	2	2	2	2	2	2	2	2	2	2	3	3	3	2	2	2	4	4	4	2	2	2	2	2	1
69	2	2	1	2	1	1	2	1	1	2	1	1	2	1	1	2	1	1	3	1	1	1	3	3	3	3	3	2	2	2	2	2	2	2	2	2	3	2	2	3	3	3	3	3	1	1	2	3	1
69	2	4	2	2	4	4	4	4	4	2	3	3	2	3	4	3	2	4	2	3	4	4	4	2	4	3	3	4	2	2	4	3	4	2	4	3	5	2	3	1	1	3	3	1	1	1	1	1	1
69	4	2	2	3	4	4	4	2	2	4	3	3	4	3	3	4	2	2	3	4	4	4	3	3	4	3	3	1	3	3	3	2	2	3	4	4	4	2	2	2	4	4	2	2	1	0	4	1	2
69	3	1	2	2	4	4	4	3	4	4	3	3	3	3	3	3	2	2	3	2	2	4	3	3	3	2	3	2	2	3	3	3	3	3	3	3	3	3	3	4	4	4	4	2	2	2	3	2	2
69	3	1	2	2	2	2	4	3	3	3	3	3	4	3	3	4	2	4	3	3	3	4	2	2	2	2	2	2	2	2	2	2	2	2	3	3	3	2	2	2	3	3	3	2	3	2	2	2	2
69	5	1	2	2	5	5	5	5	5	5	3	3	3	5	5	5	5	5	5	5	5	5	3	2	3	3	3	3	1	1	1	3	3	2	3	3	4	1	1	1	4	4	3	1	0	3	3	2	3
69	4	1	2	2	3	3	4	4	3	5	5	5	4	2	5	4	2	5	5	4	5	3	3	4	3	4	1	3	3	2	2	2	4	3	1	3	3	4	4	5	2	5	4	2	4	1	1	2	1
70	4	3	3	3	4	4	4	2	2	3	4	3	3	4	4	3	3	3	3	3	3	3	3	2	1	2	2	1	1	1	2	4	4	4	4	4	4	3	3	2	4	4	4	4	3	2	4	4	4
70	4	1	2	2	4	4	5	4	4	5	2	2	5	4	4	5	4	4	5	2	2	5	4	4	1	2	2	1	2	2	1	4	4	3	1	1	5	2	2	1	4	4	5	4	4	0	4	4	4
70	3	1	2	2	4	4	4	2	2	3	3	3	2	3	3	4	2	2	2	3	3	2	3	3	3	1	1	3	2	2	4	3	3	4	5	5	4	4	4	4	3	3	3	2	1	1	3	3	3
70	5	1	2	2	4	4	5	2	4	5	5	5	5	5	5	5	3	4	5	4	4	4	1	1	1	1	1	1	1	1	1	1	1	1	5	5	5	3	3	1	2	2	5	3	3	0	4	4	4
70	3	1	2	2	3	3	4	3	3	4	3	3	4	2	2	3	3	3	4	4	4	4	2	3	2	2	2	2	2	2	3	3	3	3	4	4	4	2	2	2	4	4	4	2	3	0	2	3	3
70	4	1	2	2	2	2	3	2	2	3	4	4	4	3	3	3	2	2	3	3	3	3	3	3	3	3	3	2	3	3	3	2	3	2	2	2	4	2	2	1	3	3	4	4	4	2	2	4	3
70	3	1	2	2	3	3	3	3	3	3	4	4	3	4	4	3	3	3	4	3	3	4	1	1	1	1	1	1	2	2	2	1	2	1	2	3	1	2	2	2	4	4	4	2	3	2	3	2	2
70	2	1	2	2	0	0	0	0	0	0	0	0	0	0	0	0	0	0	0	0	0	0	0	0	0	0	0	0	0	0	0	0	0	0	0	0	0	0	0	0	0	0	0	4	4	4	4	4	4
70	4	1	2	2	2	2	3	2	2	3	2	2	2	2	2	3	2	2	3	2	2	4	3	3	3	3	3	3	3	3	3	2	2	3	2	2	2	3	3	2	4	4	4	2	2	1	2	2	2
70	3	1	2	2	1	1	2	1	1	2	1	1	2	1	1	2	2	2	2	3	3	3	2	2	2	2	2	2	2	2	2	3	3	3	2	2	3	3	3	3	2	2	4	2	1	0	2	2	2
70	5	1	2	2	3	3	4	1	1	4	2	2	4	2	2	4	1	1	3	2	2	3	2	2	2	2	1	1	1	1	1	1	1	1	2	2	2	2	2	2	4	4	4	3	2	2	3	4	3
70	4	1	2	2	4	4	4	3	3	4	3	3	3	3	3	5	2	2	3	2	2	3	4	4	3	2	2	2	2	2	2	4	4	5	3	3	5	4	4	4	5	5	5	3	3	0	4	4	2
70	2	1	2	2	2	2	4	2	2	4	4	4	4	3	3	4	2	3	4	3	3	4	2	2	4	2	2	3	2	2	4	4	4	3	5	5	3	2	2	1	4	4	3	2	4	2	2	2	2
70	4	1	2	2	2	3	3	1	1	3	1	3	3	2	3	4	1	2	3	2	3	3	2	2	3	1	1	3	1	1	3	5	5	3	2	2	3	3	3	2	3	3	3	2	4	4	2	2	4
70	2	1	2	2	2	2	3	2	2	3	2	2	3	2	2	3	2	2	3	2	2	3	3	3	3	3	3	3	3	3	3	2	2	3	4	4	4	4	4	4	4	4	4	2	3	2	1	1	2
70	2	4	2	2	3	2	3	4	3	2	3	4	3	2	3	3	4	3	2	3	2	3	1	2	2	3	4	3	3	4	3	4	2	2	3	3	3	2	4	4	4	4	3	0	2	3	2	1	0
71	5	1	2	2	4	5	4	4	5	5	4	5	4	4	4	3	4	4	3	3	4	5	2	2	2	1	1	1	1	1	2	5	3	5	1	1	1	1	1	1	5	5	4	4	3	4	4	4	4
71	4	1	2	2	2	2	4	2	2	4	3	3	4	3	3	4	3	3	4	4	4	4	3	3	2	3	3	2	2	2	2	3	3	4	4	4	4	4	4	5	4	4	5	3	2	0	3	3	4
71	2	2	2	2	3	4	4	4	3	4	4	2	4	3	1	4	4	2	4	2	4	2	4	2	3	4	2	2	4	2	2	1	4	2	4	4	4	4	2	3	4	4	4	3	3	0	3	4	4
71	5	1	2	2	3	4	3	3	4	3	3	3	3	2	4	4	3	4	3	2	3	3	2	2	2	3	2	2	3	2	3	2	3	3	1	2	1	1	1	1	4	5	3	2	0	0	2	3	1
71	4	1	2	2	3	3	3	3	3	4	4	4	4	3	3	3	3	3	3	3	4	4	4	2	3	2	1	2	1	1	2	3	4	3	3	4	3	3	3	3	3	3	4	1	3	1	1	2	3
71	4	3	2	2	4	4	3	4	4	3	4	4	4	5	4	3	4	5	4	3	4	3	4	2	3	1	1	2	1	1	2	3	4	2	4	3	3	3	4	3	4	3	5	1	3	1	1	3	2
71	4	1	2	2	2	4	4	4	4	4	4	4	4	4	4	4	4	4	4	4	4	4	2	2	2	2	2	1	3	3	3	2	2	1	4	4	4	2	2	2	5	5	4	2	3	3	3	3	3
71	2	1	4	8	2	3	4	2	3	3	3	3	3	3	3	3	1	3	4	1	2	3	1	1	3	3	1	3	3	3	3	3	3	3	3	3	3	3	3	2	2	3	3	3	3	3	3	3	1
71	2	4	2	4	3	2	4	2	2	3	3	2	3	3	2	3	3	2	3	2	3	3	3	1	2	1	3	1	1	3	2	3	2	3	4	2	4	4	3	2	3	2	4	3	3	3	3	3	2
71	4	1	2	2	3	4	4	3	3	4	3	4	3	3	3	3	3	3	3	3	2	3	2	1	2	2	1	1	2	2	3	3	2	3	3	1	3	2	4	4	3	3	2	3	2	1	3	3	3
71	3	1	2	2	2	3	3	2	3	2	3	3	2	3	4	4	3	3	2	3	2	2	1	2	3	2	3	2	3	4	4	3	3	4	3	3	3	3	3	2	2	3	2	1	1	2	1	2	1
71	1	4	4	1	1	2	3	2	3	4	3	3	2	2	3	2	3	4	4	5	5	2	1	2	2	3	2	2	1	3	3	2	3	2	3	2	3	2	3	2	3	2	3	1	2	3	4	1	0
72	5	1	2	2	3	4	4	3	4	4	3	4	4	3	4	4	3	3	3	3	5	5	2	1	1	2	1	1	2	1	1	3	3	3	3	5	5	2	3	3	3	5	5	4	4	4	4	4	4
72	3	1	2	2	3	2	4	3	3	4	1	1	3	1	1	3	1	1	3	2	2	3	2	2	1	3	2	1	2	1	1	5	5	5	2	3	4	5	5	5	2	2	5	3	2	0	3	2	4
72	2	4	2	2	2	4	4	3	2	3	2	4	4	2	2	3	2	1	3	2	3	3	2	2	1	2	2	1	3	3	3	2	2	3	3	3	3	2	2	1	4	4	4	2	3	1	3	3	2
72	3	1	2	2	2	1	2	3	1	2	3	4	3	4	3	3	3	4	3	3	3	3	2	2	3	1	3	3	3	3	4	2	2	1	2	3	3	2	2	2	4	3	4	3	3	2	2	2	3
72	1	4	2	2	3	3	3	3	3	3	3	3	3	3	3	3	3	3	3	3	3	4	2	2	2	2	2	2	2	2	1	4	4	4	4	4	5	4	4	5	4	4	5	2	2	1	2	2	3
72	4	1	2	2	4	4	5	4	4	4	4	4	4	4	4	4	3	3	4	4	4	4	1	1	1	1	1	1	1	1	1	2	2	2	4	4	4	1	1	1	5	5	5	4	4	0	4	4	4
72	3	1	2	2	3	4	4	3	3	4	4	4	4	3	4	4	4	2	3	4	3	4	1	2	2	1	1	1	1	1	2	1	1	1	2	2	2	2	1	2	2	2	2	1	3	1	3	3	1
72	1	4	2	2	2	2	3	2	2	3	2	2	3	2	2	3	2	2	3	3	3	4	2	2	2	2	2	2	2	2	2	3	3	3	4	4	4	3	3	4	3	3	4	2	1	1	2	2	3
72	4	1	2	3	4	5	4	2	2	2	4	4	4	4	4	5	2	2	2	3	3	3	1	1	2	1	1	1	2	1	2	2	2	3	3	4	4	1	2	2	5	5	4	3	3	0	3	2	3
72	4	1	4	3	4	4	4	4	4	5	4	4	4	4	4	4	3	3	4	4	4	4	2	2	3	1	1	2	2	2	2	3	3	2	3	3	2	1	1	3	3	4	4	3	4	3	3	3	2
72	4	1	2	2	3	3	4	4	3	3	3	3	3	3	3	4	4	4	4	3	4	4	2	3	2	2	2	2	1	2	2	3	4	3	3	3	3	4	4	4	5	5	5	3	3	4	3	3	3
72	3	1	2	2	3	3	4	3	3	3	3	3	4	3	3	4	3	3	4	3	3	4	2	2	3	2	2	3	2	2	1	5	3	4	4	3	5	4	3	5	4	4	5	2	2	2	3	3	3
72	2	4	2	2	2	2	4	4	4	2	2	2	4	2	2	3	3	3	3	4	4	4	2	2	3	2	2	2	2	2	2	1	1	1	4	4	4	4	4	4	4	4	4	3	3	3	3	3	4
72	1	1	4	5	3	3	4	3	2	2	3	2	2	3	2	2	3	2	3	2	3	3	1	3	3	4	3	2	3	4	2	3	3	2	3	3	2	2	3	3	2	3	3	0	1	2	3	2	1
72	1	1	4	1	4	4	5	5	5	4	3	3	4	3	4	4	3	3	4	3	3	3	4	4	4	3	3	3	3	3	4	1	1	1	3	3	3	4	4	4	4	4	4	3	3	3	3	3	2
72	4	1	2	2	3	4	4	3	4	3	2	3	4	3	3	4	2	2	3	2	2	3	2	2	3	2	2	2	2	2	4	2	2	2	2	2	2	1	2	1	4	4	3	3	3	2	3	3	2
73	4	1	2	2	4	4	4	3	3	2	2	2	3	2	2	3	3	3	2	3	3	3	2	1	1	1	1	1	1	1	1	3	4	4	4	5	4	2	2	3	5	5	5	3	1	0	3	3	2
73	3	1	2	3	4	4	4	4	4	4	4	4	5	4	4	5	4	4	5	4	4	5	3	3	1	3	3	1	3	3	3	4	4	4	4	4	4	4	4	5	5	5	5	4	2	0	3	3	4
73	3	4	2	2	4	4	3	4	4	4	4	4	4	3	3	3	4	4	4	4	4	4	2	2	3	1	1	2	1	1	3	3	3	4	4	4	4	3	3	3	5	5	3	3	2	1	2	2	3
73	2	4	4	3	2	2	2	2	2	2	1	1	1	1	1	1	2	1	1	4	4	5	2	2	2	3	3	2	2	2	3	2	2	2	3	3	4	3	3	3	4	4	4	2	2	0	2	2	2
73	3	4	2	2	2	2	4	2	2	4	3	3	5	3	3	4	3	3	4	4	4	4	3	3	2	3	3	2	2	2	2	3	3	4	4	4	4	4	4	5	4	4	5	3	2	0	3	3	4
73	4	1	2	2	1	1	4	1	1	2	4	1	4	1	1	3	1	1	3	3	1	4	1	1	3	4	1	3	4	1	3	1	1	3	1	1	3	5	1	4	3	1	3	3	3	3	2	0	2
73	5	1	2	2	1	1	5	3	3	3	3	1	3	1	1	3	1	1	1	1	1	3	3	1	3	1	1	2	1	1	2	3	3	1	5	5	1	1	1	1	3	3	5	4	4	4	4	4	4
73	2	1	2	2	2	2	2	2	2	4	2	2	3	3	3	3	2	2	2	3	3	3	3	3	3	3	3	3	3	3	3	3	3	3	3	3	3	4	4	4	4	4	4	3	3	0	3	4	4
73	4	5	2	2	4	4	4	4	4	4	4	4	4	4	4	4	4	4	4	4	4	4	1	1	1	1	1	1	1	1	1	1	1	5	2	2	2	4	4	4	5	5	5	2	3	0	4	4	3
73	2	1	4	3	4	4	4	4	4	4	4	4	4	4	4	4	3	3	4	4	4	5	3	2	2	1	1	1	2	2	1	1	1	1	3	3	2	1	1	1	5	5	4	3	2	0	4	2	2
73	5	1	2	2	2	2	3	2	2	3	3	2	4	2	2	4	2	2	4	2	2	3	1	1	1	1	1	1	3	3	1	4	4	4	2	2	3	2	2	1	2	2	3	3	3	2	4	4	2
73	1	3	2	2	1	1	1	4	1	2	2	1	2	2	1	2	2	1	2	4	1	3	2	1	2	2	1	1	3	1	3	5	1	4	4	1	4	4	1	4	5	1	5	1	2	0	1	1	2
73	3	1	2	2	2	2	2	1	1	2	3	3	3	3	2	3	2	3	3	4	2	3	2	1	2	3	3	3	3	3	2	2	2	2	3	3	3	2	2	3	2	3	2	2	2	2	2	1	2
73	2	4	2	2	1	1	3	1	1	3	2	2	3	2	2	3	2	2	3	1	2	3	1	1	1	1	1	3	1	1	1	1	1	3	3	4	4	2	3	4	2	3	4	1	2	2	1	1	2
74	1	1	2	2	4	4	5	3	3	4	1	1	2	2	2	3	2	2	3	1	1	3	1	1	2	2	2	1	2	2	3	2	2	3	2	2	4	1	1	2	3	3	4	2	1	3	1	1	2
74	3	1	2	2	1	1	4	2	2	4	1	1	4	2	2	4	2	3	3	1	1	4	3	3	2	3	3	1	2	2	2	2	2	3	2	2	4	2	2	1	2	2	4	3	3	0	4	3	3
74	4	1	4	3	1	1	2	1	1	1	1	1	4	1	1	4	1	1	4	1	1	5	1	1	1	1	1	1	1	1	1	5	5	3	1	1	5	3	3	5	4	4	4	3	3	0	3	3	4
74	2	1	2	2	3	3	3	3	3	3	3	3	3	3	3	3	3	3	3	3	3	3	2	2	2	2	2	2	2	2	1	4	4	4	4	4	5	4	4	5	4	4	4	3	2	3	3	3	4
74	3	1	2	2	4	4	4	4	4	4	4	4	4	4	4	4	4	4	4	4	4	4	1	1	1	1	1	1	2	2	3	4	4	4	5	5	5	5	5	5	5	5	5	4	4	4	4	4	4
74	4	1	2	2	4	4	4	3	3	4	3	4	4	3	3	4	3	4	4	3	3	4	1	1	1	1	1	1	1	1	1	3	4	2	3	4	3	2	2	2	5	5	5	3	3	1	2	2	2
74	5	1	2	2	4	4	4	5	5	4	3	3	4	3	3	5	4	4	4	3	3	3	1	1	3	1	1	1	1	1	1	3	3	3	4	4	5	5	5	1	3	3	3	3	3	3	3	3	2
74	3	1	2	2	3	3	4	2	2	3	3	3	3	2	2	3	2	2	3	3	3	3	3	3	3	3	3	3	3	2	2	1	1	1	2	2	1	4	4	3	3	3	4	3	1	1	3	2	3
74	3	1	2	2	4	5	5	3	2	4	4	4	5	3	5	5	3	4	5	1	3	4	4	2	4	4	1	2	2	1	2	1	5	2	3	4	4	1	2	1	3	5	4	3	3	3	3	3	3
74	4	1	2	2	5	5	4	4	4	4	4	4	4	4	4	4	4	4	4	3	3	4	3	3	2	3	3	2	3	3	3	4	4	3	4	4	4	2	2	3	3	3	4	3	4	0	3	3	3
74	2	3	2	2	2	2	2	2	2	3	3	3	3	4	4	4	4	4	4	4	4	4	3	3	4	4	4	3	3	3	4	3	3	3	4	4	4	3	3	4	4	4	3	3	3	3	3	3	3
74	4	1	4	3	5	5	5	4	4	4	5	4	3	4	5	5	2	2	2	5	4	4	2	2	2	1	1	1	1	1	1	1	1	1	5	5	5	2	3	5	5	5	5	3	3	4	0	1	1
74	4	1	2	2	5	3	4	4	3	4	3	3	4	3	2	4	4	3	4	3	3	4	1	2	1	2	3	1	2	3	1	1	1	1	1	1	3	1	1	1	4	4	3	3	1	3	3	3	3
74	3	1	2	3	2	2	3	4	4	4	4	4	4	4	4	4	4	4	4	4	4	4	4	4	4	4	4	4	4	4	4	2	2	2	3	3	3	2	4	2	4	4	4	3	3	3	3	3	2
75	5	1	2	2	4	4	4	4	4	4	3	3	4	5	5	5	5	5	5	5	5	5	1	2	1	1	2	2	1	2	1	4	4	4	5	5	4	2	2	2	5	5	5	3	3	1	2	3	3
75	5	5	2	2	5	5	5	5	5	5	3	3	3	3	3	3	2	2	2	4	4	4	1	1	1	1	1	1	1	1	1	5	5	5	1	1	1	1	1	1	3	3	3	3	3	2	3	3	2
75	5	1	2	2	4	4	4	3	3	3	3	3	3	3	3	3	3	3	3	3	3	4	2	2	2	2	2	1	1	2	1	2	2	2	2	2	3	2	2	2	4	4	4	3	3	2	3	4	3
75	2	1	2	2	3	3	4	3	3	2	3	3	3	3	3	3	3	3	2	3	3	3	2	2	2	2	2	1	2	2	2	3	3	1	3	3	3	2	3	2	3	4	4	1	4	1	4	2	2
75	4	1	2	2	4	4	4	3	3	3	3	3	3	3	3	3	3	3	2	2	2	4	2	2	3	2	2	2	2	2	1	5	5	4	1	1	4	2	2	1	3	3	4	2	2	2	2	2	2
75	2	1	4	3	3	4	4	2	2	3	3	3	3	1	1	3	1	1	3	3	4	4	1	3	1	1	1	1	3	2	1	3	3	2	3	4	4	4	3	3	3	3	3	3	4	1	3	1	1
75	4	1	4	3	4	4	4	1	1	4	4	4	4	3	3	4	3	3	4	4	4	5	2	2	2	1	1	1	4	4	3	4	4	4	4	4	5	1	1	3	4	4	5	3	2	0	3	3	2
75	5	1	2	2	4	4	4	3	4	3	2	3	2	3	3	3	3	4	2	4	3	2	1	1	2	2	2	2	3	2	2	1	1	2	2	3	2	1	2	1	2	2	3	1	3	0	2	1	2
75	4	1	2	2	4	4	4	4	4	4	3	3	3	2	3	3	2	2	2	2	2	3	2	2	2	1	1	2	3	3	2	2	2	3	1	1	2	4	4	5	3	3	4	2	1	1	3	3	3
75	4	1	4	3	4	4	5	3	3	5	4	4	5	2	2	4	2	2	4	4	4	2	2	2	4	1	1	3	1	1	2	1	1	1	2	2	5	1	2	1	3	2	5	3	4	0	4	4	2
75	4	1	2	1	4	4	5	4	4	4	4	4	4	4	4	5	4	4	4	3	3	3	1	1	1	1	1	1	2	2	1	1	1	1	1	1	1	4	4	4	4	4	4	4	4	4	4	3	2
75	4	1	2	2	3	4	5	3	3	4	3	3	4	3	3	4	3	3	4	3	3	4	2	2	2	2	2	3	2	1	1	3	1	1	3	4	4	2	4	4	3	5	5	3	4	3	4	3	3
75	2	3	2	2	1	4	4	4	5	5	4	5	4	3	4	3	2	1	4	4	3	3	3	3	4	1	1	1	1	1	2	2	2	2	3	4	4	5	5	4	1	1	3	3	2	2	2	1	1
75	2	1	4	8	1	2	3	1	2	4	4	4	4	4	4	4	4	4	4	4	4	4	4	4	4	4	4	4	4	4	4	4	4	4	4	4	4	4	4	4	4	4	4	4	4	4	4	4	4
75	2	1	4	4	4	4	4	4	4	4	3	3	3	2	2	3	2	2	2	2	2	2	2	2	2	3	1	2	3	3	3	1	3	2	3	3	3	1	1	1	4	4	4	2	3	0	3	1	2
76	5	1	2	2	3	4	4	3	3	4	3	3	3	3	3	4	3	3	3	2	3	3	2	2	2	2	2	2	1	1	2	2	3	3	3	3	4	4	4	3	4	4	3	4	3	2	3	3	2
76	2	1	4	1	4	4	4	4	4	4	3	3	3	4	4	4	4	4	4	2	2	4	2	2	3	3	3	1	2	2	2	2	2	4	3	3	4	3	3	3	4	4	4	3	3	2	4	4	4
76	4	1	2	2	4	4	4	4	4	5	4	4	4	3	4	4	4	4	4	4	4	4	1	1	1	1	1	1	1	1	1	1	1	3	4	4	4	1	1	5	5	5	3	3	4	0	2	1	4
76	4	1	4	4	1	1	4	3	3	4	2	2	4	2	2	3	1	2	3	1	2	3	1	3	1	1	3	1	1	3	3	1	1	2	1	1	1	1	1	4	1	1	2	2	3	0	3	2	3
76	2	4	2	2	4	4	4	4	4	4	1	1	1	4	4	4	3	3	3	4	4	4	1	1	1	1	1	1	1	1	1	4	4	4	5	5	5	5	5	5	5	5	5	2	2	0	2	2	3
76	4	1	2	3	3	3	4	1	1	4	3	3	4	2	2	4	4	4	4	4	4	4	3	3	3	3	3	3	2	2	2	5	5	5	4	4	4	2	2	5	5	5	4	4	3	0	3	4	3
76	2	1	4	3	4	4	4	3	3	4	1	1	2	3	3	4	2	2	3	3	3	4	2	2	2	1	1	2	2	2	2	3	3	3	4	4	4	4	4	4	3	3	4	0	2	2	1	0	2
76	4	1	2	2	4	4	5	4	4	5	1	1	3	4	4	4	4	4	4	4	4	5	1	1	1	1	1	1	1	1	1	4	4	4	4	4	5	4	4	5	4	4	5	3	3	0	3	3	4
76	2	1	2	2	3	2	3	3	3	4	3	2	3	2	2	4	1	2	3	2	2	2	4	3	3	3	3	2	3	4	3	2	2	2	1	1	2	1	1	1	3	3	4	3	2	0	2	2	3
76	4	1	2	2	4	4	4	3	3	4	4	4	4	4	4	4	4	4	4	4	4	4	1	1	1	1	1	1	1	1	1	1	1	1	4	4	4	1	1	1	4	4	4	3	3	3	3	3	3
76	2	1	2	2	1	1	3	1	1	3	1	2	4	1	2	4	1	2	4	1	3	2	1	2	2	1	1	3	1	1	1	4	4	4	5	3	3	1	1	1	5	5	5	1	4	0	4	1	4
76	5	1	2	2	4	3	5	4	3	4	5	4	5	3	4	4	4	4	4	3	3	3	3	2	3	3	1	2	3	2	1	3	4	5	3	5	3	3	2	3	5	5	3	3	4	3	3	4	1
76	3	1	2	2	2	2	4	2	2	2	2	2	4	5	5	5	3	3	3	2	2	4	1	1	2	1	1	2	2	2	3	5	5	5	2	2	4	5	5	5	3	3	5	2	3	0	3	3	3
76	3	1	4	3	4	4	3	4	4	3	4	4	4	5	5	5	4	4	4	5	5	5	3	3	3	1	1	2	1	1	2	5	5	5	4	4	4	4	4	4	5	5	5	3	4	2	3	2	2
76	5	1	2	2	4	4	4	4	4	4	4	4	4	4	4	4	4	4	4	4	4	4	5	5	2	1	1	1	1	1	2	1	1	1	1	1	1	1	1	1	1	1	1	3	3	3	4	3	3
76	3	4	4	3	4	2	4	4	4	4	4	4	3	4	2	3	4	4	2	4	4	4	2	2	3	2	2	3	1	1	3	3	3	1	3	3	4	3	3	4	3	3	4	1	3	2	1	1	2
76	4	1	2	2	3	3	4	2	2	3	3	3	3	2	2	3	2	2	3	3	3	3	3	3	3	3	3	2	3	3	3	1	1	1	2	2	1	4	4	4	3	3	4	3	3	1	3	3	3
76	3	1	2	2	3	3	5	3	4	4	3	4	4	3	5	4	3	4	4	3	3	3	2	1	3	2	1	2	2	2	2	3	2	2	3	2	2	2	5	4	3	5	4	3	3	2	2	1	2
76	3	1	2	2	3	3	4	4	4	4	2	2	3	4	4	4	4	4	4	3	3	3	2	2	2	2	2	2	2	2	2	3	3	3	3	3	4	2	3	3	3	4	4	3	3	2	3	3	2
76	2	1	2	2	4	4	4	4	4	4	4	4	4	4	4	4	4	4	4	4	4	4	5	5	5	1	1	1	1	1	1	1	1	1	1	1	1	1	1	1	1	1	1	3	3	3	3	3	3
76	2	4	4	3	4	4	4	3	3	3	2	2	2	3	2	3	2	2	4	2	2	3	3	3	2	3	3	2	3	3	2	5	5	3	2	2	4	2	1	3	2	2	4	2	1	0	2	1	3
76	2	1	2	2	1	1	4	3	3	4	3	3	3	4	3	4	1	1	2	3	3	3	1	1	2	1	1	1	1	1	2	1	1	1	4	3	4	1	1	1	5	5	3	2	3	1	4	1	0
77	5	1	2	2	2	2	4	2	2	2	4	4	4	4	4	4	3	3	4	2	2	2	5	2	3	3	2	2	3	2	1	5	5	2	3	4	5	2	2	1	2	3	2	3	3	0	2	2	1
77	3	1	2	2	3	3	3	3	3	3	2	2	3	4	4	3	3	3	4	3	3	4	1	1	1	1	1	1	1	1	2	2	2	1	2	2	1	1	1	4	4	4	4	4	4	1	3	2	3
77	1	4	4	3	2	2	2	2	2	2	2	2	2	2	2	2	2	2	2	2	2	3	2	2	3	3	3	3	3	3	3	3	3	3	3	3	4	4	4	4	4	4	4	2	2	0	2	2	3
77	3	1	2	2	2	2	4	2	2	4	2	2	4	3	3	4	3	3	4	3	3	4	2	2	1	2	2	1	2	2	1	3	3	4	3	3	4	3	3	4	3	3	5	2	1	0	2	2	3
77	5	1	2	2	4	4	4	4	3	5	3	3	4	4	4	5	4	3	5	3	3	4	1	1	1	1	1	3	3	2	2	1	1	3	2	3	3	1	1	4	4	4	4	3	0	0	4	0	0
77	3	1	2	2	2	2	3	3	2	3	4	3	3	2	3	4	2	2	3	2	3	2	2	2	2	2	2	2	3	3	3	3	3	3	3	3	3	2	3	3	3	3	3	2	2	2	2	2	2
78	3	1	2	2	1	1	4	1	1	4	1	1	4	5	5	5	1	1	5	2	2	5	1	1	3	1	1	3	1	1	1	1	1	5	2	2	5	5	5	5	3	3	5	3	2	0	3	3	4
78	4	1	4	4	4	4	4	3	3	2	4	3	3	2	2	4	2	2	3	2	3	3	2	2	2	1	1	1	1	1	1	2	2	2	4	5	5	1	1	1	5	5	5	3	4	2	3	3	3
78	3	4	2	2	1	1	4	1	1	4	2	2	4	3	3	4	3	3	4	3	3	4	2	2	1	2	2	1	2	2	1	3	3	4	3	3	4	3	3	4	3	3	5	2	2	0	2	2	3
78	4	1	2	2	5	4	4	4	3	3	3	2	3	4	4	4	4	2	3	3	3	3	3	2	2	2	3	3	2	2	1	2	4	2	4	5	3	4	4	5	5	4	5	2	3	1	3	3	4
78	2	1	2	2	3	3	3	1	1	1	3	3	3	2	2	2	1	1	1	1	1	3	1	1	1	1	1	1	3	3	1	4	4	2	3	3	3	4	4	4	3	3	3	2	2	0	3	0	2
78	1	4	2	2	3	3	3	2	2	2	2	2	2	4	4	3	2	2	2	2	2	2	2	2	3	2	2	3	2	2	3	2	2	3	1	1	3	2	2	3	4	4	4	3	3	3	2	2	3
78	3	1	2	2	1	1	1	1	1	3	3	3	3	1	2	4	2	2	3	2	2	3	3	3	2	2	2	1	3	3	3	3	3	3	2	2	3	1	1	1	2	2	2	3	3	0	3	3	3
78	2	1	2	2	4	4	4	4	4	4	4	4	4	4	4	4	4	4	4	4	4	4	1	1	3	1	1	3	1	1	1	1	1	1	3	3	3	1	1	1	4	4	4	3	3	3	3	3	3
78	1	1	4	4	1	1	2	1	1	2	2	2	3	2	2	3	2	2	3	3	3	4	3	3	3	3	3	3	3	3	2	3	3	3	2	2	3	3	3	3	4	4	4	1	1	0	1	1	2
78	2	1	2	2	2	2	3	2	2	3	3	3	3	2	2	4	2	2	3	2	2	3	2	2	3	4	3	3	4	3	3	2	2	3	3	3	4	2	2	2	2	2	3	3	3	3	2	2	2
78	3	4	4	3	5	4	5	2	2	3	4	4	4	4	2	3	4	4	2	4	4	4	2	2	3	2	2	3	2	2	3	3	4	3	4	4	3	3	2	3	5	4	5	4	4	1	3	3	3
78	3	2	2	2	3	3	4	3	3	4	3	3	4	3	3	3	3	3	3	3	3	3	2	2	3	2	2	3	2	2	3	3	3	3	3	3	3	2	3	2	3	3	3	1	2	2	2	2	1
78	3	1	2	2	4	3	4	3	4	3	4	3	3	3	3	3	4	3	3	4	3	3	1	2	3	3	2	3	4	3	4	3	3	2	3	4	3	3	2	3	4	3	3	0	1	2	1	2	1
78	1	1	4	1	2	3	3	2	2	3	2	3	2	3	3	2	3	3	2	3	2	3	3	2	2	3	3	3	4	3	3	2	3	2	3	3	2	2	2	2	3	3	3	3	3	2	3	3	2
79	2	1	4	3	4	4	4	4	4	4	4	3	4	4	4	4	3	3	4	4	4	4	1	1	2	2	1	2	2	1	2	2	1	2	4	4	4	2	3	3	2	2	4	3	3	0	4	4	3
79	5	1	2	2	4	3	4	3	2	3	3	2	2	4	2	3	2	1	3	3	3	3	1	1	1	2	1	1	2	1	2	1	1	2	3	3	1	1	1	2	4	4	3	3	3	0	4	3	2
79	2	1	2	2	4	4	4	1	1	4	1	1	3	2	2	3	2	2	1	4	4	2	1	1	2	1	1	2	1	1	2	3	3	3	4	4	3	2	2	4	5	5	5	3	2	0	2	2	1
79	3	1	2	2	3	4	4	3	3	1	2	3	3	4	4	3	2	4	4	3	3	3	2	2	3	1	1	2	2	1	3	3	3	1	4	3	2	1	1	1	4	5	3	1	2	3	4	2	2
79	3	1	2	2	3	2	3	1	1	3	1	1	1	2	4	3	2	2	2	2	3	2	1	1	2	2	1	2	2	1	2	3	4	3	2	4	3	2	3	2	3	4	3	3	2	2	3	3	2
79	2	1	4	3	3	3	3	3	3	3	3	3	1	3	3	2	3	3	2	3	3	3	2	2	3	2	2	3	2	2	2	3	3	3	3	3	3	2	3	1	3	4	4	3	3	3	3	3	3
80	3	1	4	5	2	2	2	2	2	3	4	3	4	3	4	2	2	2	2	3	3	2	4	4	4	4	2	3	3	3	3	2	4	2	3	3	3	2	2	2	3	4	3	3	3	0	3	3	1
80	1	4	4	3	3	3	4	3	3	3	2	2	3	4	3	4	3	3	4	2	3	4	1	1	1	1	1	1	1	1	1	5	5	5	4	4	4	5	5	5	4	4	4	3	3	2	3	2	3
80	3	1	2	2	4	4	4	4	4	4	4	3	3	3	4	3	3	4	4	2	3	3	1	2	3	2	1	1	1	1	3	1	2	1	2	3	2	1	1	1	4	4	3	3	2	0	2	4	4
80	1	4	4	3	3	4	4	4	4	4	3	3	3	3	3	4	2	2	2	3	3	4	2	2	3	1	2	2	3	3	2	3	3	3	3	4	4	2	2	2	3	3	3	2	3	3	2	2	2
80	1	4	4	3	3	4	4	4	4	4	3	3	3	3	3	4	2	2	2	3	3	4	2	2	3	1	2	2	3	3	2	3	3	3	3	4	4	2	2	2	3	3	3	2	3	3	2	2	2
80	4	1	4	1	4	4	4	3	3	3	3	3	3	3	3	3	2	2	2	2	2	4	2	2	3	2	2	2	2	2	1	5	5	4	1	1	4	2	2	1	3	3	4	2	2	2	2	2	2
80	5	1	2	4	4	3	4	3	3	3	3	2	4	4	3	4	3	3	3	3	2	3	3	2	3	3	2	3	3	2	3	3	4	3	3	4	4	2	3	3	3	4	4	3	3	3	3	3	3
80	3	1	2	2	1	3	4	1	2	2	1	2	2	1	2	2	1	2	2	1	3	4	1	3	3	1	3	3	1	3	3	1	3	3	1	3	4	1	3	4	1	4	4	2	3	0	3	2	4
80	4	1	2	2	5	5	5	2	2	2	4	4	3	2	2	2	1	1	2	3	3	4	1	1	1	1	1	1	1	1	1	5	5	5	2	2	4	3	3	2	5	5	5	4	4	1	4	4	3
80	1	4	4	3	2	2	3	3	3	3	1	1	1	2	2	2	2	2	2	3	3	3	2	2	2	1	1	2	1	1	1	4	4	3	3	3	3	3	3	2	3	3	4	3	3	4	2	2	3
80	2	4	2	2	3	3	4	3	3	4	3	3	4	3	3	4	3	3	4	3	3	4	2	2	3	2	2	3	2	2	2	3	3	3	3	3	3	2	3	3	4	4	4	3	3	2	3	3	2
80	2	1	4	1	4	4	3	2	2	2	3	4	2	5	5	2	2	2	2	5	5	3	3	3	2	1	1	2	1	1	2	4	4	4	5	5	2	5	5	2	5	5	3	2	1	0	3	2	1
80	4	1	2	2	1	1	5	1	1	3	3	4	5	1	5	5	3	3	4	3	3	5	5	1	2	1	1	1	2	2	2	5	5	5	5	5	2	5	5	5	5	5	5	1	1	1	3	4	1
80	1	4	2	2	1	2	2	1	2	2	1	2	2	1	2	4	1	2	2	1	2	2	1	3	4	1	3	3	1	4	4	1	3	2	1	3	3	1	2	2	3	3	3	1	2	4	3	3	1
80	1	4	2	2	1	2	2	1	2	2	1	3	3	5	4	4	1	1	2	1	2	2	1	4	5	1	3	3	1	4	5	1	3	5	1	2	2	1	3	4	1	3	2	3	3	4	3	2	1
81	2	1	2	2	1	3	4	1	4	4	1	1	4	1	2	4	1	4	4	1	4	4	1	2	2	1	2	2	1	2	2	1	3	3	1	5	5	1	5	5	1	5	5	2	2	0	2	2	3
81	2	1	4	1	4	4	5	2	4	4	3	2	4	4	2	3	4	2	4	3	3	3	3	3	3	3	3	3	1	1	1	4	3	4	4	3	5	4	4	5	5	5	5	2	2	0	2	3	4
81	4	1	2	2	2	2	4	2	2	4	2	2	4	2	2	4	2	2	4	3	3	5	3	3	1	3	3	1	3	3	1	3	3	4	4	4	5	3	3	5	4	4	5	2	2	0	2	2	4
81	4	1	2	2	4	4	4	3	3	3	4	4	3	4	4	3	1	1	4	2	2	2	1	1	1	1	1	1	2	2	1	1	1	1	1	1	1	1	1	1	5	5	5	3	3	2	3	4	3
81	2	1	4	4	2	2	3	2	2	4	2	2	3	2	2	3	1	1	3	2	2	4	1	1	1	1	1	1	1	1	1	4	4	3	3	3	4	1	1	1	3	3	4	2	3	4	3	2	3
81	1	4	4	3	1	1	1	1	1	2	1	1	2	1	1	2	1	1	2	1	1	2	1	1	1	1	1	1	1	1	1	1	1	3	1	1	4	1	1	4	3	3	4	2	2	1	1	1	2
81	2	1	2	2	3	3	4	3	3	3	3	3	3	3	3	4	3	3	3	3	3	3	2	2	2	2	2	2	2	2	2	3	3	3	3	3	4	2	3	3	3	4	4	1	1	1	3	1	1
81	1	4	4	3	1	1	3	1	1	4	1	1	2	1	1	3	1	1	3	1	1	2	1	1	3	1	1	4	1	1	4	1	1	3	1	1	4	1	1	4	1	1	3	2	3	1	2	2	3
82	2	1	2	2	1	4	5	4	4	5	2	2	4	2	3	4	2	2	2	1	3	1	5	2	1	3	1	2	4	1	1	3	3	3	1	3	3	1	1	1	2	2	4	4	1	0	4	3	3
82	2	1	2	2	1	1	2	1	1	2	1	1	2	1	1	2	1	1	2	1	1	2	1	1	3	1	1	3	1	1	1	5	5	3	1	1	2	5	5	3	2	2	4	3	3	2	3	2	2
82	5	1	2	2	4	4	4	4	4	4	4	4	4	2	2	4	3	3	4	4	4	4	1	1	1	1	1	1	1	1	1	1	1	1	4	4	4	1	1	1	4	4	4	2	2	3	3	3	2
82	5	4	4	1	3	5	5	5	5	5	3	5	4	4	4	4	3	4	4	5	5	5	1	1	2	1	1	1	1	1	2	1	1	1	1	1	1	2	2	1	3	5	5	4	4	4	4	4	4
82	2	1	4	4	4	5	5	4	4	4	4	4	4	4	4	4	5	4	4	5	4	4	1	1	3	1	2	1	2	4	1	1	4	2	5	3	3	3	4	4	4	5	4	4	4	4	4	2	4
82	2	1	2	2	1	1	3	2	1	3	2	1	4	2	1	3	2	1	4	2	1	3	3	1	4	1	1	3	1	1	3	4	1	2	3	1	3	3	1	3	3	1	3	2	4	1	2	1	3
82	3	1	2	2	3	3	4	3	3	3	3	3	3	3	3	2	3	3	2	3	3	4	2	2	1	2	2	1	2	2	1	3	3	1	3	3	4	2	3	3	3	4	4	2	3	1	2	1	1
82	3	1	2	2	1	1	4	3	3	4	3	3	3	3	3	4	1	1	2	3	3	3	2	2	3	1	1	4	1	1	2	1	1	1	5	5	4	1	1	1	5	5	3	2	3	0	2	1	0
83	3	4	4	3	4	4	4	4	5	5	4	5	5	5	4	5	3	4	4	4	4	5	3	2	4	1	1	1	1	1	2	4	4	4	5	5	4	3	3	4	5	5	4	3	3	1	2	2	2
83	4	1	2	2	3	3	3	3	3	3	3	3	3	3	3	4	3	3	4	3	3	4	2	2	2	2	2	2	2	2	1	3	3	2	3	3	3	2	3	3	3	4	4	3	3	2	3	3	2
83	3	1	2	2	4	4	3	4	3	4	4	3	4	3	3	4	3	3	4	3	2	4	1	1	2	1	1	1	3	3	3	3	3	1	4	4	5	2	2	1	4	4	4	3	3	3	3	3	3
83	2	1	2	2	2	2	3	1	2	4	1	1	4	1	2	2	1	1	2	1	2	1	2	2	3	2	3	3	3	3	3	1	1	2	1	1	1	1	1	1	2	2	3	3	4	1	3	2	2
83	4	1	2	3	2	3	4	2	2	4	2	2	2	2	2	3	2	2	3	2	2	4	2	2	2	1	1	1	2	2	2	3	3	2	2	2	3	2	2	3	3	3	4	2	3	3	3	1	1
83	4	1	2	2	1	1	4	1	1	4	1	1	2	1	1	3	1	1	2	2	2	3	2	2	2	2	2	3	2	2	2	2	2	3	2	2	2	5	5	1	3	3	3	3	3	0	0	3	3
83	2	4	2	2	4	5	5	3	1	1	3	5	3	2	1	1	3	1	1	2	5	1	3	3	1	1	1	1	2	1	1	3	1	1	4	5	5	3	1	1	5	5	5	4	4	4	4	0	0
85	4	1	2	2	4	4	4	3	3	3	3	3	3	3	3	4	3	3	3	3	3	3	2	2	2	2	2	2	2	2	2	3	3	3	3	3	4	2	3	3	3	4	4	4	3	2	4	4	2
85	4	1	2	2	3	2	4	3	2	4	4	3	4	3	4	3	2	2	3	2	2	3	3	3	3	3	3	3	3	2	3	2	4	3	3	4	3	2	3	2	3	3	4	3	4	2	4	4	4
85	3	1	2	2	3	3	4	3	3	4	4	4	5	4	4	5	4	4	5	4	4	5	2	2	1	2	2	1	1	1	1	4	4	4	4	4	5	4	4	5	4	4	5	2	2	0	2	3	4
85	4	1	2	2	4	4	4	3	3	4	4	4	4	4	4	4	3	3	3	3	3	3	2	2	2	1	1	1	1	1	1	4	4	4	3	3	3	1	1	1	4	4	4	3	4	3	3	3	3
85	2	1	4	3	2	2	3	3	3	2	3	3	3	3	2	4	3	3	1	3	3	3	2	2	2	2	2	2	2	2	2	4	3	4	3	3	4	2	3	3	3	4	4	4	1	0	4	3	0
86	3	1	2	3	3	3	4	2	2	3	1	1	1	2	2	3	2	2	3	3	3	4	2	2	1	1	1	1	1	1	1	2	2	1	2	2	4	2	2	2	2	2	5	3	3	2	2	3	3
88	2	4	4	7	2	2	4	2	2	4	1	1	1	2	2	3	2	2	4	2	2	4	1	1	1	1	1	1	3	3	1	2	2	3	2	2	3	3	3	1	3	3	4	1	3	2	2	1	2
88	5	1	2	2	3	5	5	3	5	1	3	4	1	3	1	1	3	1	1	3	2	1	2	1	1	2	1	1	2	1	1	3	1	1	3	1	5	2	1	1	3	5	5	4	2	2	4	1	0
90	1	1	1	1	4	3	4	4	4	4	2	2	4	4	4	4	4	4	4	4	4	4	2	2	2	1	1	1	1	1	2	2	2	3	3	3	4	4	4	4	4	4	5	4	4	4	4	1	1
90	4	1	2	2	3	3	3	3	3	3	3	3	3	3	3	3	3	3	3	4	4	4	2	2	2	2	2	2	2	2	2	2	2	3	4	4	4	3	3	3	4	4	4	3	3	3	3	3	1
91	2	1	2	4	4	3	3	4	3	3	4	4	4	4	4	4	4	4	4	3	3	3	2	2	3	1	1	1	3	3	3	3	3	3	3	4	4	1	1	1	4	4	4	3	4	2	3	4	3
[truncated: 21 more columns]
